# Supplementary material for: Biological analysis of cancer specific microRNAs on function modeling in osteosarcoma
Source: Sci Rep. 2017 Jul 14;7:5382. doi: 10.1038/s41598-017-05819-7 (PMC5511279; doi:10.1038/s41598-017-05819-7)
Supplement: Supplementary file 2 — Table S2 [file 41598_2017_5819_MOESM2_ESM.csv]

Probe Set ID	Gene Symbol	Accession Number	Gene Description	Mean Signal of Group OS cells	Mean Signal of Group hMSC	Fold Change	Rank	Gene Feature	Biotype
1555778_a_at	POSTN	NM_001135934	periostin, osteoblast specific factor	4.79694	14.195301	-674.820878	1	down	coding
210809_s_at	POSTN	NM_001135934	periostin, osteoblast specific factor	6.10649	14.98566	-470.865039	2	down	coding
223395_at	ABI3BP	NM_015429	ABI family, member 3 (NESH) binding protein	4.642397	13.064271	-342.954601	3	down	coding
203088_at	FBLN5	NM_006329	fibulin 5	6.343498	13.573756	-150.149681	4	down	coding
229479_at	---	---	---	4.098825	10.336885	-75.481982	5	down	coding
212353_at	SULF1	NM_001128204	sulfatase 1	5.235991	11.354936	-69.500199	6	down	coding
228481_at	---	---	---	5.835062	11.823058	-63.469695	7	down	coding
1563933_a_at	PLD5	NM_001195811	phospholipase D family, member 5	3.539941	9.504018	-62.426099	8	down	coding
235629_at	---	---	---	5.918965	11.692456	-54.700822	9	down	coding
1569110_x_at	LOC728613	NR_003713	programmed cell death 6 pseudogene	9.732158	4.0687	50.683969	10	up	coding
201859_at	SRGN	NM_002727	serglycin	7.913693	13.531888	-49.11852	11	down	coding
201858_s_at	SRGN	NM_002727	serglycin	7.459724	13.072386	-48.930482	12	down	coding
209942_x_at	MAGEA3	NM_005362	melanoma antigen family A, 3	9.686572	4.156506	46.207848	13	up	coding
213293_s_at	TRIM22	NM_001199573	tripartite motif containing 22	4.56513	10.083991	-45.850368	14	down	coding
214702_at	FN1	NM_002026	fibronectin 1	4.562856	10.079175	-45.769651	15	down	coding
204409_s_at	EIF1AY	NM_004681	eukaryotic translation initiation factor 1A, Y-linked	4.806171	10.318188	-45.633348	16	down	coding
200606_at	DSP	NM_001008844	desmoplakin	6.382832	11.87465	-44.998899	17	down	coding
1558199_at	FN1	NM_002026	fibronectin 1	6.139723	11.615044	-44.487274	18	down	coding
223642_at	ZIC2	NM_007129	Zic family member 2	9.784559	4.425944	41.03022	19	up	coding
219134_at	ELTD1	NM_022159	EGF, latrophilin and seven transmembrane domain containing 1	5.099856	10.448413	-40.745166	20	down	coding
212188_at	KCTD12	NM_138444	potassium channel tetramerisation domain containing 12	7.87421	13.216949	-40.581177	21	down	coding
202450_s_at	CTSK	NM_000396	cathepsin K	7.628036	12.964765	-40.412492	22	down	coding
214981_at	POSTN	NM_001135934	periostin, osteoblast specific factor	3.163283	8.472565	-39.650919	23	down	coding
220518_at	ABI3BP	NM_015429	ABI family, member 3 (NESH) binding protein	3.701266	8.97516	-38.690139	24	down	coding
201909_at	RPS4Y1	NM_001008	ribosomal protein S4, Y-linked 1	8.267394	13.49057	-37.353611	25	down	coding
230372_at	HAS2	NM_005328	hyaluronan synthase 2	7.019394	12.200595	-36.282481	26	down	coding
212192_at	KCTD12	NM_138444	potassium channel tetramerisation domain containing 12	7.7162	12.888291	-36.054089	27	down	coding
235743_at	---	---	---	4.390424	9.464661	-33.689731	28	down	coding
206432_at	HAS2	NM_005328	hyaluronan synthase 2	6.883992	11.947502	-33.440168	29	down	coding
205000_at	DDX3Y	NM_001122665	DEAD (Asp-Glu-Ala-Asp) box polypeptide 3, Y-linked	5.01396	10.044729	-32.689808	30	down	coding
219288_at	C3orf14	NM_020685	chromosome 3 open reading frame 14	6.119837	11.08278	-31.188512	31	down	coding
208650_s_at	CD24	NM_013230	CD24 molecule	10.199351	5.262846	30.622187	32	up	coding
214612_x_at	MAGEA6	NM_005363	melanoma antigen family A, 6	9.28078	4.412423	29.209323	33	up	coding
200965_s_at	ABLIM1	NM_001003407	actin binding LIM protein 1	9.564466	4.720503	28.719585	34	up	coding
210467_x_at	LOC101060230	NM_001166386	melanoma-associated antigen 12-like	8.972996	4.214056	27.075949	35	up	coding
1552736_a_at	NETO1	NM_001201465	neuropilin (NRP) and tolloid (TLL)-like 1	4.264513	8.969587	-26.083645	36	down	coding
206298_at	ARHGAP22	NM_001256024	Rho GTPase activating protein 22	6.91385	11.599419	-25.733379	37	down	coding
217428_s_at	COL10A1	NM_000493	collagen, type X, alpha 1	4.973902	9.639254	-25.375286	38	down	coding
235086_at	THBS1	NM_003246	thrombospondin 1	5.715282	10.345412	-24.763264	39	down	coding
228780_at	POU3F3	NM_006236	POU class 3 homeobox 3	3.751106	8.378443	-24.71538	40	down	coding
234994_at	TMEM200A	NM_001258276	transmembrane protein 200A	7.646447	12.252419	-24.352058	41	down	coding
202286_s_at	TACSTD2	NM_002353	tumor-associated calcium signal transducer 2	4.099554	8.705077	-24.344477	42	down	coding
201689_s_at	TPD52	NM_001025252	tumor protein D52	7.90111	3.302867	24.221945	43	up	coding
205547_s_at	TAGLN	NM_001001522	transgelin	8.607032	13.1584	-23.447597	44	down	coding
210261_at	KCNK2	NM_001017424	potassium channel, subfamily K, member 2	4.579934	9.065656	-22.40459	45	down	coding
209955_s_at	FAP	NM_004460	fibroblast activation protein, alpha	7.561262	11.978385	-21.3642	46	down	coding
227061_at	---	---	---	6.527704	10.901116	-20.7266	47	down	coding
214701_s_at	FN1	NM_002026	fibronectin 1	7.242286	11.602359	-20.535851	48	down	coding
1555673_at	KRTAP2-3	NM_001165252	keratin associated protein 2-3	6.635903	10.985321	-20.384742	49	down	coding
201852_x_at	COL3A1	NM_000090	collagen, type III, alpha 1	8.847996	13.172896	-20.041239	50	down	coding
226237_at	COL8A1	NM_001850	collagen, type VIII, alpha 1	8.702018	13.019067	-19.932478	51	down	coding
205422_s_at	ITGBL1	NM_001271754	integrin, beta-like 1 (with EGF-like repeat domains)	7.800596	12.109325	-19.817859	52	down	coding
212354_at	SULF1	NM_001128204	sulfatase 1	7.390848	11.693909	-19.740152	53	down	coding
214587_at	COL8A1	NM_001850	collagen, type VIII, alpha 1	4.675535	8.946221	-19.302099	54	down	coding
204682_at	LTBP2	NM_000428	latent transforming growth factor beta binding protein 2	7.576081	11.84229	-19.24229	55	down	coding
214974_x_at	CXCL5	NM_002994	chemokine (C-X-C motif) ligand 5	3.694781	7.942549	-18.997897	56	down	coding
211161_s_at	COL3A1	NM_000090	collagen, type III, alpha 1	7.933989	12.174554	-18.903289	57	down	coding
201149_s_at	TIMP3	NM_000362	TIMP metallopeptidase inhibitor 3	8.52332	12.763724	-18.90117	58	down	coding
211959_at	IGFBP5	NM_000599	insulin-like growth factor binding protein 5	5.833827	10.027427	-18.297817	59	down	coding
223690_at	LTBP2	NM_000428	latent transforming growth factor beta binding protein 2	7.911785	12.095289	-18.170218	60	down	coding
208850_s_at	THY1	NM_006288	Thy-1 cell surface antigen	8.633804	12.814535	-18.135331	61	down	coding
201438_at	COL6A3	NM_004369	collagen, type VI, alpha 3	10.073557	14.253439	-18.124657	62	down	coding
204464_s_at	EDNRA	NM_001166055	endothelin receptor type A	6.69893	10.872437	-18.044742	63	down	coding
205357_s_at	AGTR1	NM_000685	angiotensin II receptor, type 1	4.953119	9.123319	-18.003426	64	down	coding
218899_s_at	BAALC	NM_001024372	brain and acute leukemia, cytoplasmic	5.832869	9.999186	-17.955035	65	down	coding
206026_s_at	TNFAIP6	NM_007115	tumor necrosis factor, alpha-induced protein 6	4.983735	9.14976	-17.951402	66	down	coding
219685_at	TMEM35	NM_021637	transmembrane protein 35	4.779486	8.928593	-17.742126	67	down	coding
223672_at	SGIP1	NM_032291	SH3-domain GRB2-like (endophilin) interacting protein 1	4.05696	8.191706	-17.566387	68	down	coding
227051_at	---	---	---	4.398925	8.525464	-17.466742	69	down	coding
209771_x_at	CD24	NM_013230	CD24 molecule	11.979724	7.860228	17.381687	70	up	coding
215076_s_at	COL3A1	NM_000090	collagen, type III, alpha 1	9.472947	13.590338	-17.356347	71	down	coding
214285_at	FABP3	NM_004102	fatty acid binding protein 3, muscle and heart (mammary-derived growth inhibitor)	5.448093	9.553412	-17.211713	72	down	coding
233587_s_at	SIPA1L2	NM_020808	signal-induced proliferation-associated 1 like 2	8.206033	4.142914	16.715553	73	up	coding
218162_at	OLFML3	NM_020190	olfactomedin-like 3	8.015492	12.07838	-16.712872	74	down	coding
1569603_at	---	---	---	4.535511	8.592559	-16.64536	75	down	coding
208851_s_at	THY1	NM_006288	Thy-1 cell surface antigen	8.023854	12.065116	-16.464212	76	down	coding
266_s_at	CD24	NM_013230	CD24 molecule	10.65849	6.619222	16.441477	77	up	coding
1555724_s_at	TAGLN	NM_001001522	transgelin	9.020417	13.047636	-16.304736	78	down	coding
229331_at	SPATA18	NM_145263	spermatogenesis associated 18	4.471132	8.49541	-16.27153	79	down	coding
205738_s_at	FABP3	NM_004102	fatty acid binding protein 3, muscle and heart (mammary-derived growth inhibitor)	7.441923	11.466056	-16.269895	80	down	coding
202628_s_at	SERPINE1	NM_000602	serpin peptidase inhibitor, clade E (nexin, plasminogen activator inhibitor type 1), member 1	8.681724	12.672279	-15.895596	81	down	coding
216379_x_at	CD24	NM_013230	CD24 molecule	11.898511	7.92536	15.704993	82	up	coding
238877_at	EYA4	NM_004100	eyes absent homolog 4 (Drosophila)	8.386941	4.417972	15.65953	83	up	coding
228492_at	USP9Y	NM_004654	ubiquitin specific peptidase 9, Y-linked	4.654896	8.620852	-15.626856	84	down	coding
1557079_at	ITGBL1	NM_001271754	integrin, beta-like 1 (with EGF-like repeat domains)	4.820906	8.780279	-15.555717	85	down	coding
205959_at	MMP13	NM_002427	matrix metallopeptidase 13 (collagenase 3)	5.10453	9.04904	-15.396283	86	down	coding
1557080_s_at	ITGBL1	NM_001271754	integrin, beta-like 1 (with EGF-like repeat domains)	7.991075	11.930323	-15.340232	87	down	coding
228098_s_at	MYLIP	NM_013262	myosin regulatory light chain interacting protein	8.931078	4.995625	15.299933	88	up	coding
225056_at	SIPA1L2	NM_020808	signal-induced proliferation-associated 1 like 2	8.746228	4.815816	15.246561	89	up	coding
244885_at	EBF2	NM_022659	early B-cell factor 2	3.733714	7.659866	-15.201606	90	down	coding
227196_at	RHPN2	NM_033103	rhophilin, Rho GTPase binding protein 2	8.439044	4.514659	15.183	91	up	coding
212977_at	CXCR7	NM_001047841	chemokine (C-X-C motif) receptor 7	8.403606	4.496214	15.005212	92	up	coding
213506_at	F2RL1	NM_005242	coagulation factor II (thrombin) receptor-like 1	7.558197	11.443068	-14.772792	93	down	coding
225242_s_at	CCDC80	NM_199511	coiled-coil domain containing 80	8.893833	12.756082	-14.542964	94	down	coding
213869_x_at	THY1	NM_006288	Thy-1 cell surface antigen	8.204006	12.045364	-14.333885	95	down	coding
241404_at	---	---	---	7.996451	4.163764	14.247995	96	up	coding
202283_at	SERPINF1	NM_002615	serpin peptidase inhibitor, clade F (alpha-2 antiplasmin, pigment epithelium derived factor), member 1	8.142115	11.959482	-14.097496	97	down	coding
205229_s_at	COCH	NM_001135058	cochlin	8.96586	5.150423	14.078645	98	up	coding
214603_at	MAGEA2	NM_005361	melanoma antigen family A, 2	8.211952	4.412155	13.926853	99	up	coding
203903_s_at	HEPH	NM_001130860	hephaestin	5.130076	8.924335	-13.873495	100	down	coding
201688_s_at	TPD52	NM_001025252	tumor protein D52	7.743575	3.951899	13.848673	101	up	coding
204463_s_at	EDNRA	NM_001166055	endothelin receptor type A	5.076211	8.856048	-13.735493	102	down	coding
201690_s_at	TPD52	NM_001025252	tumor protein D52	9.259403	5.482956	13.70326	103	up	coding
225681_at	CTHRC1	NM_001256099	collagen triple helix repeat containing 1	10.214837	13.971952	-13.520856	104	down	coding
211980_at	COL4A1	NM_001845	collagen, type IV, alpha 1	8.717497	12.470529	-13.48265	105	down	coding
208651_x_at	CD24	NM_013230	CD24 molecule	10.010479	6.270484	13.36136	106	up	coding
1554242_a_at	COCH	NM_001135058	cochlin	7.902451	4.17068	13.285411	107	up	coding
211964_at	COL4A2	NM_001846	collagen, type IV, alpha 2	8.091989	11.818797	-13.239785	108	down	coding
225612_s_at	B3GNT5	NM_032047	UDP-GlcNAc:betaGal beta-1,3-N-acetylglucosaminyltransferase 5	7.202141	10.924449	-13.198558	109	down	coding
1563038_at	OTTHUMG00000037230	---	NULL	4.045972	7.75381	-13.06684	110	down	coding
201147_s_at	TIMP3	NM_000362	TIMP metallopeptidase inhibitor 3	8.618235	12.320574	-13.017129	111	down	coding
213273_at	TENM4	NM_001098816	teneurin transmembrane protein 4	6.067303	9.766495	-12.988762	112	down	coding
235548_at	APCDD1L	NM_153360	adenomatosis polyposis coli down-regulated 1-like	7.045328	10.739915	-12.947365	113	down	coding
201150_s_at	TIMP3	NM_000362	TIMP metallopeptidase inhibitor 3	8.981865	12.67204	-12.907834	114	down	coding
225241_at	CCDC80	NM_199511	coiled-coil domain containing 80	8.592936	12.282149	-12.899231	115	down	coding
202177_at	GAS6	NM_000820	growth arrest-specific 6	8.589044	12.275932	-12.87846	116	down	coding
204410_at	EIF1AY	NM_004681	eukaryotic translation initiation factor 1A, Y-linked	4.568708	8.253955	-12.863818	117	down	coding
210095_s_at	IGFBP3	NM_000598	insulin-like growth factor binding protein 3	8.874899	12.550894	-12.781583	118	down	coding
209031_at	CADM1	NM_001098517	cell adhesion molecule 1	11.263673	7.591255	12.749932	119	up	coding
214642_x_at	MAGEA10-MAGEA5	NM_001204811	MAGEA10-MAGEA5 readthrough	7.71426	4.043053	12.739237	120	up	coding
212344_at	SULF1	NM_001128204	sulfatase 1	5.414948	9.075731	-12.647522	121	down	coding
214927_at	ITGBL1	NM_001271754	integrin, beta-like 1 (with EGF-like repeat domains)	7.561996	11.221509	-12.636396	122	down	coding
229641_at	CCBE1	NM_133459	collagen and calcium binding EGF domains 1	7.286921	10.946301	-12.63523	123	down	coding
217867_x_at	BACE2	NM_012105	beta-site APP-cleaving enzyme 2	6.968428	10.625894	-12.618481	124	down	coding
214841_at	CNIH3	NM_152495	cornichon homolog 3 (Drosophila)	6.036967	9.682005	-12.510246	125	down	coding
209392_at	ENPP2	NM_001040092	ectonucleotide pyrophosphatase/phosphodiesterase 2	7.67285	11.31317	-12.469395	126	down	coding
205381_at	LRRC17	NM_001031692	leucine rich repeat containing 17	8.257946	11.891753	-12.413233	127	down	coding
243864_at	CCDC80	NM_199511	coiled-coil domain containing 80	6.156154	9.787912	-12.395617	128	down	coding
242856_at	AL132709.8	---	NULL	5.071703	8.695959	-12.331326	129	down	coding
244050_at	PTPLAD2	NM_001010915	protein tyrosine phosphatase-like A domain containing 2	6.30457	9.915409	-12.21718	130	down	coding
225421_at	PM20D2	NM_001010853	peptidase M20 domain containing 2	9.743785	6.136743	12.185068	131	up	coding
227140_at	INHBA	NM_002192	inhibin, beta A	7.96484	11.564002	-12.118695	132	down	coding
215813_s_at	PTGS1	NM_000962	prostaglandin-endoperoxide synthase 1 (prostaglandin G/H synthase and cyclooxygenase)	5.189613	8.783732	-12.076407	133	down	coding
227566_at	LOC100653217	NM_001048209	neurotrimin-like	8.464536	12.042412	-11.941201	134	down	coding
226210_s_at	MEG3	NR_002766	maternally expressed 3 (non-protein coding)	5.990233	9.562515	-11.89499	135	down	coding
235795_at	PAX6	NM_000280	paired box 6	7.562601	4.003028	11.790667	136	up	coding
213125_at	OLFML2B	NM_015441	olfactomedin-like 2B	7.455491	11.012587	-11.770434	137	down	coding
203186_s_at	S100A4	NM_002961	S100 calcium binding protein A4	13.026214	9.48986	11.602424	138	up	coding
226069_at	PRICKLE1	NM_001144881	prickle homolog 1 (Drosophila)	6.118729	9.654767	-11.599879	139	down	coding
202627_s_at	SERPINE1	NM_000602	serpin peptidase inhibitor, clade E (nexin, plasminogen activator inhibitor type 1), member 1	8.759635	12.295431	-11.597938	140	down	coding
237939_at	EPHA5	NM_004439	EPH receptor A5	7.315686	3.784199	11.563344	141	up	coding
215388_s_at	CFH	NM_000186	complement factor H	5.637555	9.165268	-11.533138	142	down	coding
209335_at	DCN	NM_001920	decorin	6.863187	10.373035	-11.391203	143	down	coding
1570351_at	ADAMTS6	NM_197941	ADAM metallopeptidase with thrombospondin type 1 motif, 6	5.650008	9.1505	-11.317566	144	down	coding
237849_at	---	---	---	5.25935	8.748188	-11.22651	145	down	coding
226695_at	PRRX1	NM_006902	paired related homeobox 1	9.659068	13.147324	-11.221984	146	down	coding
223130_s_at	MYLIP	NM_013262	myosin regulatory light chain interacting protein	9.001677	5.527407	11.113721	147	up	coding
219602_s_at	PIEZO2	NM_022068	piezo-type mechanosensitive ion channel component 2	8.995964	5.521996	11.111392	148	up	coding
203963_at	CA12	NM_001218	carbonic anhydrase XII	8.467134	11.926298	-10.997963	149	down	coding
219908_at	DKK2	NM_014421	dickkopf WNT signaling pathway inhibitor 2	6.02722	9.484544	-10.983945	150	down	coding
231993_at	ITGBL1	NM_001271754	integrin, beta-like 1 (with EGF-like repeat domains)	7.349474	10.80595	-10.977488	151	down	coding
203139_at	DAPK1	NM_004938	death-associated protein kinase 1	8.888917	5.434212	10.964017	152	up	coding
206140_at	LHX2	NM_004789	LIM homeobox 2	8.263982	4.810954	10.951285	153	up	coding
212143_s_at	IGFBP3	NM_000598	insulin-like growth factor binding protein 3	8.129341	11.579148	-10.926863	154	down	coding
235165_at	PARD6B	NM_032521	par-6 partitioning defective 6 homolog beta (C. elegans)	6.813518	3.375686	10.836541	155	up	coding
219863_at	HERC5	NM_016323	HECT and RLD domain containing E3 ubiquitin protein ligase 5	8.799586	5.369996	10.774809	156	up	coding
229872_s_at	LOC100132999	XM_001134398	uncharacterized LOC100132999	9.188171	5.769287	10.695144	157	up	coding
201117_s_at	CPE	NM_001873	carboxypeptidase E	9.22397	5.806499	10.684674	158	up	coding
230272_at	LINC00461	NR_015436	long intergenic non-protein coding RNA 461	7.46042	4.046545	10.658074	159	up	coding
229088_at	ENPP1	NM_006208	ectonucleotide pyrophosphatase/phosphodiesterase 1	6.496963	9.896863	-10.55533	160	down	coding
205941_s_at	COL10A1	NM_000493	collagen, type X, alpha 1	6.508474	9.898211	-10.481236	161	down	coding
233533_at	KRTAP1-5	NM_031957	keratin associated protein 1-5	6.084565	9.452295	-10.322568	162	down	coding
202499_s_at	SLC2A3	NM_006931	solute carrier family 2 (facilitated glucose transporter), member 3	5.520063	8.886437	-10.312869	163	down	coding
204086_at	PRAME	NM_006115	preferentially expressed antigen in melanoma	9.622311	6.261402	10.27388	164	up	coding
228523_at	NANOS1	NM_001009553	nanos homolog 1 (Drosophila)	7.708481	4.350344	10.254156	165	up	coding
221523_s_at	RRAGD	NM_021244	Ras-related GTP binding D	7.51179	4.15624	10.235788	166	up	coding
230135_at	HHIP	NM_022475	hedgehog interacting protein	5.464525	8.816273	-10.208845	167	down	coding
232122_s_at	VEPH1	NM_001167911	ventricular zone expressed PH domain-containing 1	5.310858	8.660825	-10.196255	168	down	coding
219014_at	PLAC8	NM_001130715	placenta-specific 8	8.568581	5.227423	10.134187	169	up	coding
205713_s_at	COMP	NM_000095	cartilage oligomeric matrix protein	5.626492	8.966619	-10.126943	170	down	coding
226789_at	EMB	NM_198449	embigin	6.940422	10.280218	-10.124624	171	down	coding
219147_s_at	NMRK1	NM_001127603	nicotinamide riboside kinase 1	6.934228	10.272102	-10.111144	172	down	coding
212624_s_at	CHN1	NM_001025201	chimerin 1	8.741149	12.077652	-10.101539	173	down	coding
236694_at	TXLNG2P	NM_001005852	taxilin gamma 2, pseudogene	4.432602	7.766365	-10.082371	174	down	coding
1561123_at	---	---	---	5.06719	8.399481	-10.072089	175	down	coding
214131_at	TXLNG2P	NM_001005852	taxilin gamma 2, pseudogene	4.59058	7.911949	-9.996128	176	down	coding
219655_at	C7orf10	NM_001193311	chromosome 7 open reading frame 10	7.591288	10.905377	-9.945812	177	down	coding
236634_at	C8orf48	NM_001007090	chromosome 8 open reading frame 48	4.833757	8.142135	-9.906515	178	down	coding
201893_x_at	DCN	NM_001920	decorin	9.94726	13.253588	-9.89245	179	down	coding
226084_at	MAP1B	NM_005909	microtubule-associated protein 1B	8.481929	11.781774	-9.8481	180	down	coding
226374_at	CXADR	NM_001207063	coxsackie virus and adenovirus receptor	9.239526	5.940528	9.842317	181	up	coding
204526_s_at	TBC1D8	NM_001102426	TBC1 domain family, member 8 (with GRAM domain)	9.327287	6.03239	9.814379	182	up	coding
220786_s_at	SLC38A4	NM_001143824	solute carrier family 38, member 4	4.807017	8.101569	-9.81203	183	down	coding
1567224_at	HMGA2	NM_001015886	high mobility group AT-hook 2	7.554828	10.838799	-9.740335	184	down	coding
221748_s_at	TNS1	NM_022648	tensin 1	6.260452	9.541827	-9.72282	185	down	coding
230493_at	SHISA2	NM_001007538	shisa homolog 2 (Xenopus laevis)	7.106732	3.830278	9.689715	186	up	coding
211896_s_at	DCN	NM_001920	decorin	8.939333	12.211649	-9.661963	187	down	coding
222446_s_at	BACE2	NM_012105	beta-site APP-cleaving enzyme 2	6.885292	10.151211	-9.619211	188	down	coding
201116_s_at	CPE	NM_001873	carboxypeptidase E	9.861782	6.597546	9.608002	189	up	coding
222780_s_at	BAALC	NM_001024372	brain and acute leukemia, cytoplasmic	5.741402	9.003942	-9.596709	190	down	coding
229011_at	---	---	---	6.149945	9.41062	-9.584313	191	down	coding
214023_x_at	TUBB2B	NM_178012	tubulin, beta 2B class IIb	8.602854	5.343008	9.578804	192	up	coding
209758_s_at	MFAP5	NM_003480	microfibrillar associated protein 5	5.08875	8.345502	-9.558284	193	down	coding
211981_at	COL4A1	NM_001845	collagen, type IV, alpha 1	6.723727	9.979388	-9.551058	194	down	coding
226311_at	ADAMTS2	NM_014244	ADAM metallopeptidase with thrombospondin type 1 motif, 2	6.705477	9.955849	-9.51611	195	down	coding
1553830_s_at	MAGEA2	NM_005361	melanoma antigen family A, 2	7.515789	4.266778	9.507139	196	up	coding
207826_s_at	ID3	NM_002167	inhibitor of DNA binding 3, dominant negative helix-loop-helix protein	11.21396	7.968414	9.484334	197	up	coding
230147_at	F2RL2	NM_001256566	coagulation factor II (thrombin) receptor-like 2	5.620381	8.864795	-9.476889	198	down	coding
205001_s_at	DDX3Y	NM_001122665	DEAD (Asp-Glu-Ala-Asp) box polypeptide 3, Y-linked	6.297535	9.541634	-9.474824	199	down	coding
233002_at	PPP4R4	NM_020958	protein phosphatase 4, regulatory subunit 4	7.227893	3.987028	9.453609	200	up	coding
209550_at	NDN	NM_002487	necdin, melanoma antigen (MAGE) family member	7.227863	10.46711	-9.443014	201	down	coding
218824_at	PNMAL1	NM_001103149	paraneoplastic Ma antigen family-like 1	7.39537	10.633606	-9.436395	202	down	coding
203562_at	FEZ1	NM_005103	fasciculation and elongation protein zeta 1 (zygin I)	6.383334	9.613214	-9.381899	203	down	coding
239336_at	THBS1	NM_003246	thrombospondin 1	4.361369	7.586587	-9.351628	204	down	coding
205066_s_at	ENPP1	NM_006208	ectonucleotide pyrophosphatase/phosphodiesterase 1	8.370806	11.593515	-9.335382	205	down	coding
201109_s_at	THBS1	NM_003246	thrombospondin 1	9.160112	12.382078	-9.330574	206	down	coding
214930_at	SLITRK5	NM_015567	SLIT and NTRK-like family, member 5	8.092649	4.871115	9.327782	207	up	coding
206969_at	KRT34	NM_021013	keratin 34	4.986203	8.204848	-9.309119	208	down	coding
236640_at	LOC100507165	XR_110530	uncharacterized LOC100507165	4.991372	8.209062	-9.302964	209	down	coding
229273_at	SALL1	NM_001127892	sal-like 1 (Drosophila)	6.540859	3.323775	9.299052	210	up	coding
205128_x_at	PTGS1	NM_000962	prostaglandin-endoperoxide synthase 1 (prostaglandin G/H synthase and cyclooxygenase)	5.616022	8.829632	-9.276689	211	down	coding
223836_at	FGFBP2	NM_031950	fibroblast growth factor binding protein 2	7.260663	4.048571	9.266932	212	up	coding
227461_at	STON2	NM_001256430	stonin 2	8.703973	5.498678	9.223379	213	up	coding
205523_at	HAPLN1	NM_001884	hyaluronan and proteoglycan link protein 1	6.88531	10.08517	-9.188694	214	down	coding
219295_s_at	PCOLCE2	NM_013363	procollagen C-endopeptidase enhancer 2	10.399022	7.211674	9.109351	215	up	coding
203917_at	CXADR	NM_001207063	coxsackie virus and adenovirus receptor	10.018831	6.839918	9.056246	216	up	coding
234973_at	SLC38A5	NM_033518	solute carrier family 38, member 5	6.689226	9.865727	-9.041116	217	down	coding
214164_x_at	CA12	NM_001218	carbonic anhydrase XII	8.867193	12.039778	-9.01661	218	down	coding
221524_s_at	RRAGD	NM_021244	Ras-related GTP binding D	9.238989	6.068405	9.004109	219	up	coding
238919_at	---	---	---	5.877181	9.046851	-8.998407	220	down	coding
229228_at	CREB5	NM_001011666	cAMP responsive element binding protein 5	8.284434	5.115186	8.995779	221	up	coding
227410_at	FAM43A	NM_153690	family with sequence similarity 43, member A	9.153487	5.986011	8.984733	222	up	coding
208712_at	CCND1	NM_053056	cyclin D1	8.62321	11.788483	-8.971024	223	down	coding
227282_at	PCDH19	NM_001105243	protocadherin 19	4.36179	7.526552	-8.967852	224	down	coding
213865_at	DCBLD2	NM_080927	discoidin, CUB and LCCL domain containing 2	8.653927	11.814318	-8.940717	225	down	coding
206029_at	ANKRD1	NM_014391	ankyrin repeat domain 1 (cardiac muscle)	5.984739	9.14355	-8.930935	226	down	coding
209030_s_at	CADM1	NM_001098517	cell adhesion molecule 1	11.832788	8.678902	8.9005	227	up	coding
204365_s_at	REEP1	NM_001164730	receptor accessory protein 1	8.637631	5.487663	8.876361	228	up	coding
213610_s_at	KLHL23	NM_001199290	kelch-like family member 23	9.349568	6.200586	8.870294	229	up	coding
202920_at	ANK2	NM_001127493	ankyrin 2, neuronal	5.72183	8.868509	-8.856144	230	down	coding
203083_at	THBS2	NM_003247	thrombospondin 2	9.157908	12.304498	-8.855598	231	down	coding
206700_s_at	KDM5D	NM_001146705	lysine (K)-specific demethylase 5D	5.313708	8.459822	-8.852678	232	down	coding
208216_at	DLX4	NM_001934	distal-less homeobox 4	8.196259	5.052727	8.836849	233	up	coding
209032_s_at	CADM1	NM_001098517	cell adhesion molecule 1	10.644062	7.501221	8.832617	234	up	coding
236302_at	PPM1E	NM_014906	protein phosphatase, Mg2+/Mn2+ dependent, 1E	7.34869	4.211006	8.801103	235	up	coding
210839_s_at	ENPP2	NM_001040092	ectonucleotide pyrophosphatase/phosphodiesterase 2	6.842613	9.975048	-8.76914	236	down	coding
208892_s_at	DUSP6	NM_001946	dual specificity phosphatase 6	8.239141	11.367509	-8.74445	237	down	coding
208711_s_at	CCND1	NM_053056	cyclin D1	8.948917	12.076779	-8.741387	238	down	coding
228952_at	ENPP1	NM_006208	ectonucleotide pyrophosphatase/phosphodiesterase 1	6.097374	9.224863	-8.739124	239	down	coding
220976_s_at	KRTAP1-1	NM_030967	keratin associated protein 1-1	4.770433	7.893603	-8.713002	240	down	coding
229461_x_at	NEGR1	NM_173808	neuronal growth regulator 1	5.994112	9.117237	-8.712733	241	down	coding
204575_s_at	MMP19	NM_001032360	matrix metallopeptidase 19	6.562585	9.685187	-8.709575	242	down	coding
211813_x_at	DCN	NM_001920	decorin	9.358675	12.480856	-8.707032	243	down	coding
202888_s_at	ANPEP	NM_001150	alanyl (membrane) aminopeptidase	8.613996	11.735714	-8.704238	244	down	coding
201108_s_at	THBS1	NM_003246	thrombospondin 1	7.917201	11.027329	-8.634593	245	down	coding
229523_at	TMEM200C	NM_001080209	transmembrane protein 200C	7.685778	4.575785	8.633786	246	up	coding
219737_s_at	PCDH9	NM_020403	protocadherin 9	6.988537	10.087884	-8.570306	247	down	coding
227998_at	S100A16	NM_080388	S100 calcium binding protein A16	10.206629	13.302996	-8.552623	248	down	coding
208146_s_at	CPVL	NM_019029	carboxypeptidase, vitellogenic-like	7.598868	4.503019	8.549553	249	up	coding
235571_at	---	---	---	5.338685	8.431575	-8.532036	250	down	coding
201860_s_at	PLAT	NM_000930	plasminogen activator, tissue	7.495959	10.586217	-8.516487	251	down	coding
1562713_a_at	NETO1	NM_001201465	neuropilin (NRP) and tolloid (TLL)-like 1	4.777811	7.853966	-8.433636	252	down	coding
212327_at	LIMCH1	NM_001112717	LIM and calponin homology domains 1	7.938771	4.865435	8.417174	253	up	coding
216250_s_at	LPXN	NM_001143995	leupaxin	8.076311	11.146619	-8.399528	254	down	coding
211966_at	COL4A2	NM_001846	collagen, type IV, alpha 2	6.501999	9.570938	-8.391557	255	down	coding
218638_s_at	LOC100130872	NM_001128325	uncharacterized LOC100130872	7.099275	10.166083	-8.379175	256	down	coding
1598_g_at	GAS6	NM_000820	growth arrest-specific 6	9.914548	12.980363	-8.37341	257	down	coding
205991_s_at	PRRX1	NM_006902	paired related homeobox 1	7.692681	10.758107	-8.371153	258	down	coding
238852_at	PRRX1	NM_006902	paired related homeobox 1	6.592429	9.657087	-8.366695	259	down	coding
234980_at	TMEM56	NM_001199679	transmembrane protein 56	8.200888	5.143313	8.325719	260	up	coding
213895_at	EMP1	NM_001423	epithelial membrane protein 1	5.93099	8.986997	-8.316678	261	down	coding
230795_at	---	---	---	9.748457	6.696626	8.292635	262	up	coding
200884_at	CKB	NM_001823	creatine kinase, brain	9.933498	6.882715	8.286613	263	up	coding
209732_at	CLEC2B	NM_005127	C-type lectin domain family 2, member B	8.006231	4.956528	8.280413	264	up	coding
238969_at	C3orf55	NM_001099777	chromosome 3 open reading frame 55	4.223071	7.269132	-8.259539	265	down	coding
215867_x_at	CA12	NM_001218	carbonic anhydrase XII	8.925418	11.970906	-8.25626	266	down	coding
228653_at	SAMD5	NM_001030060	sterile alpha motif domain containing 5	8.349389	5.31146	8.21311	267	up	coding
236129_at	GALNT5	NM_014568	UDP-N-acetyl-alpha-D-galactosamine:polypeptide N-acetylgalactosaminyltransferase 5 (GalNAc-T5)	6.397248	9.431244	-8.190751	268	down	coding
236044_at	PPAPDC1A	NM_001030059	phosphatidic acid phosphatase type 2 domain containing 1A	6.125525	9.151387	-8.144702	269	down	coding
211690_at	RPS6	NM_001010	ribosomal protein S6	7.572648	4.558165	8.080713	270	up	coding
207426_s_at	TNFSF4	NM_003326	tumor necrosis factor (ligand) superfamily, member 4	5.496474	8.510458	-8.077923	271	down	coding
242344_at	GABRB2	NM_000813	gamma-aminobutyric acid (GABA) A receptor, beta 2	4.312472	7.324983	-8.069676	272	down	coding
205542_at	STEAP1	NM_012449	six transmembrane epithelial antigen of the prostate 1	9.632768	12.645025	-8.068258	273	down	coding
212843_at	NCAM1	NM_000615	neural cell adhesion molecule 1	8.158789	5.146934	8.066008	274	up	coding
221900_at	COL8A2	NM_005202	collagen, type VIII, alpha 2	6.418297	9.427674	-8.052164	275	down	coding
201148_s_at	TIMP3	NM_000362	TIMP metallopeptidase inhibitor 3	9.09164	12.097266	-8.031256	276	down	coding
222908_at	PIEZO2	NM_022068	piezo-type mechanosensitive ion channel component 2	7.81292	4.813239	7.99823	277	up	coding
1556606_at	NAV2	NM_001111018	neuron navigator 2	4.873182	7.869069	-7.977226	278	down	coding
227850_x_at	CDC42EP5	NM_145057	CDC42 effector protein (Rho GTPase binding) 5	5.656334	8.647883	-7.953272	279	down	coding
222450_at	PMEPA1	NM_001255976	prostate transmembrane protein, androgen induced 1	8.540738	11.531489	-7.948876	280	down	coding
237411_at	ADAMTS6	NM_197941	ADAM metallopeptidase with thrombospondin type 1 motif, 6	6.980575	9.9612	-7.893278	281	down	coding
211538_s_at	HSPA2	NM_021979	heat shock 70kDa protein 2	9.799121	6.826407	7.850118	282	up	coding
212328_at	LIMCH1	NM_001112717	LIM and calponin homology domains 1	7.800668	4.829683	7.840714	283	up	coding
219778_at	ZFPM2	NM_012082	zinc finger protein, FOG family member 2	6.720615	3.757536	7.797866	284	up	coding
222020_s_at	LOC100653217	NM_001048209	neurotrimin-like	7.120173	10.082966	-7.796316	285	down	coding
203485_at	RTN1	NM_001243115	reticulon 1	6.65946	3.69702	7.79441	286	up	coding
212560_at	SORL1	NM_003105	sortilin-related receptor, L(DLR class) A repeats containing	6.578815	3.616899	7.791583	287	up	coding
226974_at	NEDD4L	NM_001144964	neural precursor cell expressed, developmentally down-regulated 4-like, E3 ubiquitin protein ligase	8.214741	5.255123	7.779177	288	up	coding
227242_s_at	EBF3	NM_001005463	early B-cell factor 3	4.724756	7.683997	-7.777148	289	down	coding
206893_at	SALL1	NM_001127892	sal-like 1 (Drosophila)	6.405704	3.450519	7.755314	290	up	coding
202037_s_at	SFRP1	NM_003012	secreted frizzled-related protein 1	9.217957	6.262809	7.755116	291	up	coding
205659_at	HDAC9	NM_001204144	histone deacetylase 9	8.644668	5.68976	7.753825	292	up	coding
221029_s_at	WNT5B	NM_030775	wingless-type MMTV integration site family, member 5B	8.688674	11.643078	-7.751117	293	down	coding
209772_s_at	CD24	NM_013230	CD24 molecule	9.199228	6.247747	7.735426	294	up	coding
1568609_s_at	FLJ39739	NM_207400	uncharacterized FLJ39739	10.277693	7.328529	7.723013	295	up	coding
227230_s_at	KIAA1211	NM_020722	KIAA1211	6.664857	3.717578	7.712929	296	up	coding
209656_s_at	TMEM47	NM_031442	transmembrane protein 47	7.864049	10.809119	-7.70113	297	down	coding
201058_s_at	MYL9	NM_006097	myosin, light chain 9, regulatory	8.499868	11.443935	-7.695779	298	down	coding
212298_at	NRP1	NM_001024628	neuropilin 1	8.776675	11.717104	-7.676395	299	down	coding
210102_at	VWA5A	NM_001130142	von Willebrand factor A domain containing 5A	5.223131	8.159244	-7.653464	300	down	coding
206766_at	ITGA10	NM_003637	integrin, alpha 10	8.276413	11.212086	-7.651131	301	down	coding
37892_at	COL11A1	NM_001190709	collagen, type XI, alpha 1	9.463031	12.397025	-7.642234	302	down	coding
227345_at	TNFRSF10D	NM_003840	tumor necrosis factor receptor superfamily, member 10d, decoy with truncated death domain	7.421879	10.353141	-7.627775	303	down	coding
242324_x_at	CCBE1	NM_133459	collagen and calcium binding EGF domains 1	6.666749	9.593661	-7.604807	304	down	coding
207325_x_at	MAGEA1	NM_004988	melanoma antigen family A, 1 (directs expression of antigen MZ2-E)	8.021675	5.095989	7.598351	305	up	coding
239784_at	---	---	---	7.940456	10.865372	-7.594293	306	down	coding
203665_at	HMOX1	NM_002133	heme oxygenase (decycling) 1	8.187251	11.111887	-7.592821	307	down	coding
229400_at	HOXD10	NM_002148	homeobox D10	8.124028	5.19948	7.592356	308	up	coding
205603_s_at	DIAPH2	NM_006729	diaphanous-related formin 2	4.921587	7.842418	-7.572822	309	down	coding
227705_at	TCEAL7	NM_152278	transcription elongation factor A (SII)-like 7	5.189342	8.1084	-7.563521	310	down	coding
210145_at	PLA2G4A	NM_024420	phospholipase A2, group IVA (cytosolic, calcium-dependent)	10.187902	7.270862	7.552948	311	up	coding
209692_at	EYA2	NM_005244	eyes absent homolog 2 (Drosophila)	5.831609	8.745379	-7.535851	312	down	coding
215034_s_at	TM4SF1	NM_014220	transmembrane 4 L six family member 1	8.476586	11.388379	-7.525531	313	down	coding
215646_s_at	VCAN	NM_001126336	versican	7.922817	10.832286	-7.513418	314	down	coding
1556037_s_at	HHIP	NM_022475	hedgehog interacting protein	5.577619	8.485424	-7.504753	315	down	coding
202274_at	ACTG2	NM_001199893	actin, gamma 2, smooth muscle, enteric	7.189177	10.091376	-7.475649	316	down	coding
201325_s_at	EMP1	NM_001423	epithelial membrane protein 1	9.360863	12.2614	-7.467043	317	down	coding
217901_at	DSG2	NM_001943	desmoglein 2	8.25974	5.360633	7.459644	318	up	coding
226065_at	PRICKLE1	NM_001144881	prickle homolog 1 (Drosophila)	8.122003	11.01658	-7.436259	319	down	coding
225301_s_at	MYO5B	NM_001080467	myosin VB	8.187357	5.295669	7.421383	320	up	coding
216252_x_at	FAS	NM_000043	Fas cell surface death receptor	6.631389	9.519856	-7.404832	321	down	coding
201110_s_at	THBS1	NM_003246	thrombospondin 1	10.562316	13.447567	-7.388346	322	down	coding
214577_at	MAP1B	NM_005909	microtubule-associated protein 1B	7.42191	10.306607	-7.385508	323	down	coding
243805_at	CCBE1	NM_133459	collagen and calcium binding EGF domains 1	5.710944	8.59395	-7.376855	324	down	coding
1564200_at	LINC00607	NR_037195	long intergenic non-protein coding RNA 607	5.083883	7.965574	-7.370137	325	down	coding
204364_s_at	REEP1	NM_001164730	receptor accessory protein 1	8.115005	5.233596	7.368696	326	up	coding
235077_at	MEG3	NR_002766	maternally expressed 3 (non-protein coding)	5.913579	8.794568	-7.366547	327	down	coding
224588_at	XIST	NR_001564	X inactive specific transcript (non-protein coding)	8.081665	5.202086	7.359353	328	up	coding
223796_at	CNTNAP3	NM_001201380	contactin associated protein-like 3	5.172431	8.050515	-7.351729	329	down	coding
201694_s_at	EGR1	NM_001964	early growth response 1	9.198515	12.076253	-7.349966	330	down	coding
201596_x_at	KRT18	NM_000224	keratin 18	10.071578	7.19768	7.330433	331	up	coding
203132_at	RB1	NM_000321	retinoblastoma 1	7.748669	10.622256	-7.32885	332	down	coding
206659_at	FLJ14082	---	---	8.501509	5.633746	7.299326	333	up	coding
1556583_a_at	SLC8A1	NM_001112800	solute carrier family 8 (sodium/calcium exchanger), member 1	3.721019	6.585053	-7.280482	334	down	coding
215719_x_at	FAS	NM_000043	Fas cell surface death receptor	7.153475	10.010924	-7.247329	335	down	coding
204955_at	SRPX	NM_001170750	sushi-repeat containing protein, X-linked	9.950585	12.805644	-7.235331	336	down	coding
210511_s_at	INHBA	NM_002192	inhibin, beta A	7.95114	10.805952	-7.234094	337	down	coding
204619_s_at	VCAN	NM_001126336	versican	7.731987	10.585558	-7.227871	338	down	coding
237183_at	GALNT5	NM_014568	UDP-N-acetyl-alpha-D-galactosamine:polypeptide N-acetylgalactosaminyltransferase 5 (GalNAc-T5)	5.049641	7.902496	-7.224287	339	down	coding
231963_at	ANKRD33B	NM_001164440	ankyrin repeat domain 33B	8.899442	6.057372	7.170483	340	up	coding
206025_s_at	TNFAIP6	NM_007115	tumor necrosis factor, alpha-induced protein 6	6.267258	9.10854	-7.166566	341	down	coding
202238_s_at	NNMT	NM_006169	nicotinamide N-methyltransferase	9.940428	12.778102	-7.148668	342	down	coding
1553275_s_at	---	---	---	5.572819	8.402285	-7.10811	343	down	coding
212233_at	MAP1B	NM_005909	microtubule-associated protein 1B	9.717341	12.537006	-7.059984	344	down	coding
204529_s_at	TOX	NM_014729	thymocyte selection-associated high mobility group box	5.767063	8.585217	-7.052594	345	down	coding
228752_at	EFCAB4B	NM_001144958	EF-hand calcium binding domain 4B	6.352268	9.169534	-7.048256	346	down	coding
204781_s_at	FAS	NM_000043	Fas cell surface death receptor	7.575995	10.392019	-7.042191	347	down	coding
217553_at	STEAP1B	NM_001164460	STEAP family member 1B	8.238697	11.054283	-7.040054	348	down	coding
228703_at	P4HA3	NM_182904	prolyl 4-hydroxylase, alpha polypeptide III	6.393748	9.205808	-7.022865	349	down	coding
204137_at	GPR137B	NM_003272	G protein-coupled receptor 137B	6.201809	9.010626	-7.007098	350	down	coding
207147_at	DLX2	NM_004405	distal-less homeobox 2	7.182546	4.373992	7.005822	351	up	coding
213725_x_at	XYLT1	NM_022166	xylosyltransferase I	8.36911	11.17583	-6.996922	352	down	coding
206857_s_at	FKBP1B	NM_004116	FK506 binding protein 1B, 12.6 kDa	5.957955	8.760462	-6.976517	353	down	coding
218918_at	MAN1C1	NM_020379	mannosidase, alpha, class 1C, member 1	7.343319	4.541594	6.972737	354	up	coding
207264_at	KDELR3	NM_006855	KDEL (Lys-Asp-Glu-Leu) endoplasmic reticulum protein retention receptor 3	7.087869	9.88791	-6.9646	355	down	coding
224840_at	FKBP5	NM_001145775	FK506 binding protein 5	9.541572	12.340478	-6.959126	356	down	coding
222486_s_at	ADAMTS1	NM_006988	ADAM metallopeptidase with thrombospondin type 1 motif, 1	6.839732	9.638017	-6.956131	357	down	coding
226865_at	LOC100509635	XR_111050	uncharacterized LOC100509635	5.064619	7.859667	-6.940538	358	down	coding
227404_s_at	EGR1	NM_001964	early growth response 1	7.891203	10.685394	-6.936418	359	down	coding
209170_s_at	GPM6B	NM_001001994	glycoprotein M6B	5.178908	7.97132	-6.927871	360	down	coding
238850_at	LINC00461	NR_015436	long intergenic non-protein coding RNA 461	7.884447	5.092796	6.924216	361	up	coding
205931_s_at	CREB5	NM_001011666	cAMP responsive element binding protein 5	7.462904	4.68019	6.881455	362	up	coding
219773_at	NOX4	NM_001143836	NADPH oxidase 4	4.354025	7.13263	-6.861886	363	down	coding
228716_at	THRB	NM_000461	thyroid hormone receptor, beta	6.974752	4.200809	6.839749	364	up	coding
210330_at	SGCD	NM_000337	sarcoglycan, delta (35kDa dystrophin-associated glycoprotein)	5.479366	8.25053	-6.826584	365	down	coding
218574_s_at	LMCD1	NM_001278233	LIM and cysteine-rich domains 1	7.805085	10.571581	-6.804534	366	down	coding
229656_s_at	EML6	NM_001039753	echinoderm microtubule associated protein like 6	7.361181	4.59475	6.804228	367	up	coding
217599_s_at	MDFIC	NM_001166345	MyoD family inhibitor domain containing	7.789709	10.553315	-6.790914	368	down	coding
1557437_a_at	---	---	---	3.266443	6.020671	-6.746915	369	down	coding
219282_s_at	TRPV2	NM_016113	transient receptor potential cation channel, subfamily V, member 2	7.040588	9.79437	-6.744831	370	down	coding
204570_at	COX7A1	NM_001864	cytochrome c oxidase subunit VIIa polypeptide 1 (muscle)	6.669333	9.422194	-6.740526	371	down	coding
200953_s_at	CCND2	NM_001759	cyclin D2	5.78215	8.532734	-6.729895	372	down	coding
227769_at	GPR27	NM_018971	G protein-coupled receptor 27	6.85238	4.101819	6.729787	373	up	coding
207069_s_at	SMAD6	NM_001142861	SMAD family member 6	8.436589	5.691296	6.705257	374	up	coding
228302_x_at	CAMK2N1	NM_018584	calcium/calmodulin-dependent protein kinase II inhibitor 1	6.812509	9.557166	-6.702304	375	down	coding
209276_s_at	GLRX	NM_001118890	glutaredoxin (thioltransferase)	9.236432	11.979318	-6.694082	376	down	coding
223340_at	ATL1	NM_001127713	atlastin GTPase 1	7.11149	9.851699	-6.681669	377	down	coding
205186_at	DNALI1	NM_003462	dynein, axonemal, light intermediate chain 1	4.93334	7.67302	-6.679223	378	down	coding
222162_s_at	ADAMTS1	NM_006988	ADAM metallopeptidase with thrombospondin type 1 motif, 1	8.778759	11.515503	-6.665641	379	down	coding
208859_s_at	ATRX	NM_000489	alpha thalassemia/mental retardation syndrome X-linked	7.006509	9.741033	-6.655392	380	down	coding
237466_s_at	HHIP	NM_022475	hedgehog interacting protein	5.91897	8.65236	-6.650166	381	down	coding
235099_at	CMTM8	NM_178868	CKLF-like MARVEL transmembrane domain containing 8	7.777513	10.507305	-6.633602	382	down	coding
201185_at	HTRA1	NM_002775	HtrA serine peptidase 1	9.465312	12.191212	-6.615728	383	down	coding
201324_at	EMP1	NM_001423	epithelial membrane protein 1	10.73957	13.463022	-6.604512	384	down	coding
228640_at	PCDH7	NM_001173523	protocadherin 7	6.590442	3.870421	6.588822	385	up	coding
1558732_at	MAP4K4	NM_001242559	mitogen-activated protein kinase kinase kinase kinase 4	7.094491	9.813421	-6.583843	386	down	coding
213493_at	SNED1	NM_001080437	sushi, nidogen and EGF-like domains 1	5.032756	7.751326	-6.5822	387	down	coding
230708_at	PRICKLE1	NM_001144881	prickle homolog 1 (Drosophila)	5.552896	8.263731	-6.547004	388	down	coding
218309_at	CAMK2N1	NM_018584	calcium/calmodulin-dependent protein kinase II inhibitor 1	9.591112	12.301049	-6.54293	389	down	coding
218451_at	CDCP1	NM_022842	CUB domain containing protein 1	6.788945	9.497203	-6.53532	390	down	coding
234989_at	MIR612	NR_002802	microRNA 612	10.761133	13.46874	-6.53237	391	down	coding
213543_at	SGCD	NM_000337	sarcoglycan, delta (35kDa dystrophin-associated glycoprotein)	6.841708	9.547843	-6.525711	392	down	coding
206624_at	USP9Y	NM_004654	ubiquitin specific peptidase 9, Y-linked	4.231721	6.937534	-6.524255	393	down	coding
204913_s_at	SOX11	NM_003108	SRY (sex determining region Y)-box 11	4.228689	6.934033	-6.522135	394	down	coding
220014_at	PRR16	NM_016644	proline rich 16	6.840716	9.545989	-6.521814	395	down	coding
1553105_s_at	DSG2	NM_001943	desmoglein 2	6.443384	3.738763	6.518865	396	up	coding
230175_s_at	DCBLD2	NM_080927	discoidin, CUB and LCCL domain containing 2	8.5921	11.294137	-6.5072	397	down	coding
227943_at	---	---	---	8.047637	5.347617	6.498107	398	up	coding
219926_at	POPDC3	NM_022361	popeye domain containing 3	7.685689	10.38152	-6.47927	399	down	coding
204508_s_at	CA12	NM_001218	carbonic anhydrase XII	7.548146	10.241912	-6.470001	400	down	coding
227088_at	PDE5A	NM_001083	phosphodiesterase 5A, cGMP-specific	8.587333	5.894453	6.466028	401	up	coding
225431_x_at	PM20D2	NM_001010853	peptidase M20 domain containing 2	9.285809	6.59376	6.462304	402	up	coding
233050_at	KIAA0408	NM_001012279	KIAA0408	4.810728	7.502038	-6.458996	403	down	coding
212732_at	MEG3	NR_002766	maternally expressed 3 (non-protein coding)	5.682308	8.371071	-6.447604	404	down	coding
210387_at	NCALD	NM_001040624	neurocalcin delta	7.758849	5.070736	6.444701	405	up	coding
203980_at	FABP4	NM_001442	fatty acid binding protein 4, adipocyte	5.173929	7.861934	-6.444215	406	down	coding
210310_s_at	FGF5	NM_004464	fibroblast growth factor 5	7.392701	10.079044	-6.436798	407	down	coding
228010_at	PPP2R2C	NM_001206994	protein phosphatase 2, regulatory subunit B, gamma	5.562513	8.243279	-6.411963	408	down	coding
232315_at	ZNF880	NM_001145434	zinc finger protein 880	6.122845	8.792792	-6.364057	409	down	coding
1554062_at	XG	NM_001141919	Xg blood group	5.06188	7.729377	-6.353261	410	down	coding
207327_at	EYA4	NM_004100	eyes absent homolog 4 (Drosophila)	8.095887	5.428905	6.350994	411	up	coding
219937_at	TRHDE	NM_013381	thyrotropin-releasing hormone degrading enzyme	6.922302	9.5872	-6.341824	412	down	coding
230730_at	SGCD	NM_000337	sarcoglycan, delta (35kDa dystrophin-associated glycoprotein)	6.462558	9.127201	-6.340706	413	down	coding
1560821_at	ARHGAP22	NM_001256024	Rho GTPase activating protein 22	4.496647	7.160499	-6.337227	414	down	coding
243541_at	IL31RA	NM_001242636	interleukin 31 receptor A	8.263605	5.602828	6.323735	415	up	coding
230130_at	SLIT2	NM_004787	slit homolog 2 (Drosophila)	7.360768	10.017113	-6.30434	416	down	coding
240955_at	PANX3	NM_052959	pannexin 3	6.607478	3.951889	6.301035	417	up	coding
243599_at	---	---	---	4.997102	7.652349	-6.299543	418	down	coding
227166_at	DNAJC18	NM_152686	DnaJ (Hsp40) homolog, subfamily C, member 18	5.039132	7.693304	-6.294849	419	down	coding
213664_at	SLC1A1	NM_004170	solute carrier family 1 (neuronal/epithelial high affinity glutamate transporter, system Xag), member 1	6.731986	9.38534	-6.291281	420	down	coding
226612_at	UBE2QL1	NM_001145161	ubiquitin-conjugating enzyme E2Q family-like 1	7.93645	5.285103	6.282538	421	up	coding
235852_at	STON2	NM_001256430	stonin 2	6.745581	4.094382	6.281893	422	up	coding
223392_s_at	TSHZ3	NM_020856	teashirt zinc finger homeobox 3	6.925165	9.57518	-6.276738	423	down	coding
212912_at	RPS6KA2	NM_001006932	ribosomal protein S6 kinase, 90kDa, polypeptide 2	7.233744	9.880021	-6.260498	424	down	coding
1566772_at	---	---	---	3.675937	6.319955	-6.250701	425	down	coding
204780_s_at	FAS	NM_000043	Fas cell surface death receptor	8.475674	11.119343	-6.24919	426	down	coding
210546_x_at	CTAG1A	NM_001327	cancer/testis antigen 1A	8.112012	5.468882	6.246854	427	up	coding
204620_s_at	VCAN	NM_001126336	versican	9.642306	12.284812	-6.244152	428	down	coding
201650_at	KRT19	NM_002276	keratin 19	4.728548	7.370911	-6.243535	429	down	coding
202995_s_at	FBLN1	NM_001996	fibulin 1	7.727578	10.369547	-6.24183	430	down	coding
211748_x_at	PTGDS	NM_000954	prostaglandin D2 synthase 21kDa (brain)	7.831568	10.471259	-6.231981	431	down	coding
233092_s_at	LOC100271840	NM_001145711	uncharacterized LOC100271840	6.347857	3.710189	6.223248	432	up	coding
208891_at	DUSP6	NM_001946	dual specificity phosphatase 6	8.847692	11.483884	-6.216884	433	down	coding
227671_at	XIST	NR_001564	X inactive specific transcript (non-protein coding)	7.589342	4.953797	6.2141	434	up	coding
210517_s_at	AKAP12	NM_005100	A kinase (PRKA) anchor protein 12	9.930207	12.555533	-6.170236	435	down	coding
204914_s_at	SOX11	NM_003108	SRY (sex determining region Y)-box 11	5.316347	7.939567	-6.161235	436	down	coding
242767_at	LMCD1	NM_001278233	LIM and cysteine-rich domains 1	5.984278	8.599167	-6.125761	437	down	coding
215574_at	---	---	---	5.775896	8.388374	-6.115531	438	down	coding
202345_s_at	FABP5	NM_001444	fatty acid binding protein 5 (psoriasis-associated)	10.328567	12.940271	-6.11225	439	down	coding
211674_x_at	CTAG1A	NM_001327	cancer/testis antigen 1A	8.673399	6.065302	6.096988	440	up	coding
202497_x_at	SLC2A3	NM_006931	solute carrier family 2 (facilitated glucose transporter), member 3	6.291033	8.898274	-6.093374	441	down	coding
221731_x_at	VCAN	NM_001126336	versican	10.05299	12.658919	-6.087833	442	down	coding
227243_s_at	EBF3	NM_001005463	early B-cell factor 3	5.144639	7.749523	-6.083427	443	down	coding
201212_at	LGMN	NM_001008530	legumain	9.918709	7.315565	6.076092	444	up	coding
236420_s_at	ANO4	NM_178826	anoctamin 4	7.140554	4.541594	6.058499	445	up	coding
236297_at	---	---	---	3.640363	6.238824	-6.056403	446	down	coding
209387_s_at	TM4SF1	NM_014220	transmembrane 4 L six family member 1	9.074866	11.672194	-6.051649	447	down	coding
221728_x_at	XIST	NR_001564	X inactive specific transcript (non-protein coding)	7.149653	4.554837	6.041119	448	up	coding
221648_s_at	AGMAT	NM_024758	agmatine ureohydrolase (agmatinase)	5.516334	8.107202	-6.024611	449	down	coding
241607_at	LOC730102	NR_037167	quinone oxidoreductase-like protein 2 pseudogene	5.101836	7.691676	-6.020319	450	down	coding
210609_s_at	TP53I3	NM_001206802	tumor protein p53 inducible protein 3	8.904143	11.489801	-6.002893	451	down	coding
235486_at	KIAA1549L	NM_012194	KIAA1549-like	6.587498	9.170155	-5.990419	452	down	coding
212013_at	PXDN	NM_012293	peroxidasin homolog (Drosophila)	8.170564	10.750713	-5.980014	453	down	coding
204320_at	COL11A1	NM_001190709	collagen, type XI, alpha 1	9.124043	11.70396	-5.979052	454	down	coding
210002_at	GATA6	NM_005257	GATA binding protein 6	6.941174	4.361749	5.977014	455	up	coding
204457_s_at	GAS1	NM_002048	growth arrest-specific 1	8.675956	11.252472	-5.964976	456	down	coding
227276_at	PLXDC2	NM_032812	plexin domain containing 2	4.301648	6.877872	-5.963767	457	down	coding
210135_s_at	SHOX2	NM_001163678	short stature homeobox 2	9.382642	6.80798	5.957313	458	up	coding
212573_at	ENDOD1	NM_015036	endonuclease domain containing 1	7.094766	9.667961	-5.951259	459	down	coding
222088_s_at	SLC2A14	NM_006931	solute carrier family 2 (facilitated glucose transporter), member 14	5.837127	8.407696	-5.940438	460	down	coding
202668_at	EFNB2	NM_004093	ephrin-B2	8.971357	11.536348	-5.917514	461	down	coding
235236_at	---	---	---	5.624606	8.188206	-5.91181	462	down	coding
225166_at	ARHGAP18	NM_033515	Rho GTPase activating protein 18	6.24245	8.804868	-5.906969	463	down	coding
202859_x_at	IL8	NM_000584	interleukin 8	8.759937	6.201178	5.892006	464	up	coding
226322_at	TMTC1	NM_001193451	transmembrane and tetratricopeptide repeat containing 1	6.49138	9.047695	-5.882035	465	down	coding
220983_s_at	MIR612	NR_002802	microRNA 612	6.050279	8.606118	-5.880091	466	down	coding
217995_at	SQRDL	NM_001271213	sulfide quinone reductase-like (yeast)	8.884477	11.439745	-5.877766	467	down	coding
220512_at	DLC1	NM_001164271	deleted in liver cancer 1	5.895298	8.445812	-5.858428	468	down	coding
227727_at	MRGPRF	NM_001098515	MAS-related GPR, member F	6.825782	9.375564	-5.855458	469	down	coding
214255_at	ATP10A	NM_024490	ATPase, class V, type 10A	7.096705	9.645717	-5.852332	470	down	coding
230831_at	FRMD5	NM_032892	FERM domain containing 5	6.671214	9.215927	-5.834921	471	down	coding
223204_at	FAM198B	NM_001031700	family with sequence similarity 198, member B	8.805481	11.34936	-5.831548	472	down	coding
235542_at	TET3	NM_144993	tet methylcytosine dioxygenase 3	9.282339	6.738814	5.830117	473	up	coding
202720_at	TES	NM_015641	testis derived transcript (3 LIM domains)	7.529706	10.071247	-5.822105	474	down	coding
208378_x_at	FGF5	NM_004464	fibroblast growth factor 5	6.946502	9.487567	-5.820183	475	down	coding
208763_s_at	TSC22D3	NM_001015881	TSC22 domain family, member 3	8.849789	11.388211	-5.809531	476	down	coding
223393_s_at	TSHZ3	NM_020856	teashirt zinc finger homeobox 3	6.811354	9.349591	-5.808786	477	down	coding
206662_at	GLRX	NM_001118890	glutaredoxin (thioltransferase)	10.284749	12.822724	-5.807731	478	down	coding
237459_at	---	---	---	6.270419	8.805025	-5.794185	479	down	coding
235252_at	KSR1	NM_014238	kinase suppressor of ras 1	7.916643	5.387901	5.770682	480	up	coding
225342_at	AK4	NM_001005353	adenylate kinase 4	9.153744	6.625292	5.769524	481	up	coding
224822_at	DLC1	NM_001164271	deleted in liver cancer 1	8.663297	11.190271	-5.763617	482	down	coding
226218_at	IL7R	NM_002185	interleukin 7 receptor	8.121253	5.59454	5.762573	483	up	coding
205726_at	DIAPH2	NM_006729	diaphanous-related formin 2	5.577543	8.102601	-5.755964	484	down	coding
229585_at	ADAMTSL1	NM_001040272	ADAMTS-like 1	6.489154	9.014037	-5.755267	485	down	coding
205525_at	CALD1	NM_004342	caldesmon 1	7.10339	9.627569	-5.752459	486	down	coding
212599_at	AUTS2	NM_001127231	autism susceptibility candidate 2	8.601458	11.125373	-5.751407	487	down	coding
205534_at	PCDH7	NM_001173523	protocadherin 7	7.308527	4.787377	5.740395	488	up	coding
202237_at	NNMT	NM_006169	nicotinamide N-methyltransferase	10.656939	13.176144	-5.73266	489	down	coding
212464_s_at	FN1	NM_002026	fibronectin 1	12.557079	15.073331	-5.720941	490	down	coding
221558_s_at	LEF1	NM_001130713	lymphoid enhancer-binding factor 1	8.866158	6.351771	5.713547	491	up	coding
207761_s_at	METTL7A	NM_014033	methyltransferase like 7A	6.623094	9.137006	-5.711667	492	down	coding
203304_at	BAMBI	NM_012342	BMP and activin membrane-bound inhibitor homolog (Xenopus laevis)	9.00809	6.494823	5.709113	493	up	coding
207337_at	CTAG2	NM_020994	cancer/testis antigen 2	6.901456	4.388194	5.709096	494	up	coding
208747_s_at	C1S	NM_001734	complement component 1, s subcomponent	7.000967	9.511884	-5.699824	495	down	coding
207173_x_at	CDH11	NM_001797	cadherin 11, type 2, OB-cadherin (osteoblast)	9.830478	12.339174	-5.691055	496	down	coding
217967_s_at	FAM129A	NM_052966	family with sequence similarity 129, member A	10.075594	7.56693	5.69093	497	up	coding
205239_at	AREG	NM_001657	amphiregulin	5.117771	7.624205	-5.68214	498	down	coding
226415_at	VAT1L	NM_020927	vesicle amine transport protein 1 homolog (T. californica)-like	5.347194	7.853443	-5.681409	499	down	coding
224856_at	FKBP5	NM_001145775	FK506 binding protein 5	7.96541	10.47131	-5.680036	500	down	coding
224911_s_at	DCBLD2	NM_080927	discoidin, CUB and LCCL domain containing 2	9.598744	12.102844	-5.672953	501	down	coding
210762_s_at	DLC1	NM_001164271	deleted in liver cancer 1	8.939742	11.442548	-5.667869	502	down	coding
212940_at	COL6A1	NM_001848	collagen, type VI, alpha 1	8.826986	11.327955	-5.660653	503	down	coding
244241_x_at	---	---	---	7.487418	4.988449	5.652812	504	up	coding
244846_at	---	---	---	5.850959	8.348925	-5.648884	505	down	coding
209960_at	HGF	NM_000601	hepatocyte growth factor (hepapoietin A; scatter factor)	5.471442	7.968851	-5.646705	506	down	coding
227123_at	RAB3B	NM_002867	RAB3B, member RAS oncogene family	7.128846	9.6251	-5.642186	507	down	coding
226333_at	IL6R	NM_000565	interleukin 6 receptor	8.466918	5.972183	5.636247	508	up	coding
210302_s_at	MAB21L2	NM_006439	mab-21-like 2 (C. elegans)	7.613457	5.118813	5.635894	509	up	coding
231666_at	PAX3	NM_000438	paired box 3	8.005936	5.511612	5.634642	510	up	coding
212187_x_at	PTGDS	NM_000954	prostaglandin D2 synthase 21kDa (brain)	6.991962	9.485533	-5.631702	511	down	coding
230472_at	IRX1	NM_024337	iroquois homeobox 1	7.115414	4.622747	5.628174	512	up	coding
227062_at	MIR612	NR_002802	microRNA 612	8.848697	11.341161	-5.627382	513	down	coding
230345_at	SEMA7A	NM_001146029	semaphorin 7A, GPI membrane anchor (John Milton Hagen blood group)	7.921919	10.414163	-5.626524	514	down	coding
205414_s_at	ARHGAP44	NM_014859	Rho GTPase activating protein 44	7.322288	4.831261	5.621782	515	up	coding
1564796_at	EMP1	NM_001423	epithelial membrane protein 1	7.323673	9.807963	-5.595591	516	down	coding
206201_s_at	MEOX2	NM_005924	mesenchyme homeobox 2	3.343179	5.824401	-5.583701	517	down	coding
214218_s_at	XIST	NR_001564	X inactive specific transcript (non-protein coding)	6.008559	3.53104	5.56939	518	up	coding
1558706_a_at	ATOH8	NM_032827	atonal homolog 8 (Drosophila)	7.377156	4.900391	5.56648	519	up	coding
224762_at	SERINC2	NM_001199037	serine incorporator 2	7.834517	10.307245	-5.550923	520	down	coding
202833_s_at	SERPINA1	NM_000295	serpin peptidase inhibitor, clade A (alpha-1 antiproteinase, antitrypsin), member 1	6.066114	3.596095	5.54051	521	up	coding
226145_s_at	FRAS1	NM_001166133	Fraser syndrome 1	6.69627	4.226964	5.537773	522	up	coding
205559_s_at	PCSK5	NM_001190482	proprotein convertase subtilisin/kexin type 5	6.973477	9.437545	-5.517705	523	down	coding
221760_at	MAN1A1	NM_005907	mannosidase, alpha, class 1A, member 1	9.742795	12.205669	-5.513139	524	down	coding
219439_at	C1GALT1	NM_020156	core 1 synthase, glycoprotein-N-acetylgalactosamine 3-beta-galactosyltransferase, 1	9.234084	11.696913	-5.512967	525	down	coding
229759_s_at	VEPH1	NM_001167911	ventricular zone expressed PH domain-containing 1	6.503406	8.964839	-5.507637	526	down	coding
209803_s_at	PHLDA2	NM_003311	pleckstrin homology-like domain, family A, member 2	9.183856	11.64385	-5.502146	527	down	coding
232914_s_at	SYTL2	NM_001162951	synaptotagmin-like 2	10.613359	8.154177	5.499048	528	up	coding
213764_s_at	MFAP5	NM_003480	microfibrillar associated protein 5	3.426244	5.883884	-5.493176	529	down	coding
205110_s_at	FGF13	NM_001139498	fibroblast growth factor 13	7.210143	4.75332	5.490063	530	up	coding
218284_at	SMAD3	NM_001145102	SMAD family member 3	9.942932	7.486379	5.489036	531	up	coding
220994_s_at	STXBP6	NM_014178	syntaxin binding protein 6 (amisyn)	9.019907	6.567571	5.473016	532	up	coding
228399_at	OSR1	NM_145260	odd-skipped related 1 (Drosophila)	5.197834	7.647399	-5.462514	533	down	coding
229218_at	COL1A2	NM_000089	collagen, type I, alpha 2	9.38299	11.832151	-5.460984	534	down	coding
213684_s_at	PDLIM5	NM_001011513	PDZ and LIM domain 5	6.554007	9.001416	-5.454358	535	down	coding
220445_s_at	CSAG2	NM_001080848	CSAG family, member 2	7.897211	5.451288	5.448743	536	up	coding
210868_s_at	ELOVL6	NM_001130721	ELOVL fatty acid elongase 6	7.690966	10.136576	-5.447559	537	down	coding
219506_at	C1orf54	NM_024579	chromosome 1 open reading frame 54	7.307465	9.75271	-5.446181	538	down	coding
239010_at	LOC100506303	XR_110283	uncharacterized LOC100506303	7.206441	4.764657	5.43313	539	up	coding
232254_at	---	---	---	4.414318	6.85598	-5.432671	540	down	coding
229555_at	GALNT5	NM_014568	UDP-N-acetyl-alpha-D-galactosamine:polypeptide N-acetylgalactosaminyltransferase 5 (GalNAc-T5)	7.286274	9.726703	-5.428031	541	down	coding
229429_x_at	LINC00623	NR_024510	long intergenic non-protein coding RNA 623	10.659851	8.219639	5.427214	542	up	coding
235274_at	---	---	---	8.735302	6.297861	5.416801	543	up	coding
231842_at	KIAA1462	NM_020848	KIAA1462	6.160088	8.59735	-5.416128	544	down	coding
218974_at	SOBP	NM_018013	sine oculis binding protein homolog (Drosophila)	8.236496	5.800236	5.412369	545	up	coding
210432_s_at	SCN3A	NM_001081676	sodium channel, voltage-gated, type III, alpha subunit	6.690358	4.254208	5.411956	546	up	coding
228144_at	ZNF300	NM_001172831	zinc finger protein 300	6.819449	9.255496	-5.411568	547	down	coding
206110_at	HIST1H3H	NM_003536	histone cluster 1, H3h	8.153665	5.718498	5.408268	548	up	coding
224724_at	SULF2	NM_001161841	sulfatase 2	5.382023	7.816932	-5.407301	549	down	coding
201508_at	IGFBP4	NM_001552	insulin-like growth factor binding protein 4	7.571638	10.005773	-5.404401	550	down	coding
201792_at	AEBP1	NM_001129	AE binding protein 1	8.440839	10.868952	-5.38189	551	down	coding
204348_s_at	AK4	NM_001005353	adenylate kinase 4	9.696368	7.26882	5.379782	552	up	coding
202035_s_at	SFRP1	NM_003012	secreted frizzled-related protein 1	7.045842	4.618393	5.379415	553	up	coding
235171_at	LOC100505501	XR_108911	uncharacterized LOC100505501	5.646983	8.073042	-5.374233	554	down	coding
211571_s_at	VCAN	NM_001126336	versican	7.936464	10.361424	-5.370143	555	down	coding
219181_at	LIPG	NM_006033	lipase, endothelial	7.250913	9.675248	-5.367816	556	down	coding
205184_at	GNG4	NM_001098721	guanine nucleotide binding protein (G protein), gamma 4	7.843073	5.418935	5.367082	557	up	coding
223402_at	DUSP23	NM_017823	dual specificity phosphatase 23	8.391512	10.814049	-5.361129	558	down	coding
201389_at	ITGA5	NM_002205	integrin, alpha 5 (fibronectin receptor, alpha polypeptide)	8.531918	10.951654	-5.350732	559	down	coding
225239_at	MIR612	NR_002802	microRNA 612	10.536902	12.953773	-5.340116	560	down	coding
227929_at	LIN7A	NM_004664	lin-7 homolog A (C. elegans)	6.690512	9.107271	-5.3397	561	down	coding
219911_s_at	SLCO4A1	NM_016354	solute carrier organic anion transporter family, member 4A1	8.505657	6.089224	5.338496	562	up	coding
230424_at	NREP	NM_001142474	neuronal regeneration related protein	7.997195	10.412059	-5.332692	563	down	coding
1552487_a_at	BNC1	NM_001717	basonuclin 1	6.387426	8.800698	-5.326811	564	down	coding
226931_at	TMTC1	NM_001193451	transmembrane and tetratricopeptide repeat containing 1	6.195066	8.606737	-5.320902	565	down	coding
220227_at	CDH4	NM_001252338	cadherin 4, type 1, R-cadherin (retinal)	5.655141	8.066308	-5.319044	566	down	coding
225381_at	MIR100HG	NR_024430	mir-100-let-7a-2 cluster host gene (non-protein coding)	7.907356	10.316515	-5.311647	567	down	coding
238462_at	UBASH3B	NM_032873	ubiquitin associated and SH3 domain containing B	6.528262	8.935573	-5.304847	568	down	coding
216147_at	---	---	---	6.055264	8.45987	-5.29491	569	down	coding
223170_at	TMEM98	NM_001033504	transmembrane protein 98	8.452598	10.857181	-5.294826	570	down	coding
227340_s_at	RGMB	NM_001012761	RGM domain family, member B	6.803553	9.205367	-5.284673	571	down	coding
215101_s_at	CXCL5	NM_002994	chemokine (C-X-C motif) ligand 5	3.928267	6.329865	-5.28388	572	down	coding
220615_s_at	FAR2	NM_001271783	fatty acyl CoA reductase 2	8.656691	6.258048	5.273068	573	up	coding
204726_at	CDH13	NM_001220488	cadherin 13, H-cadherin (heart)	5.652051	8.046369	-5.257284	574	down	coding
232805_at	---	---	---	6.243287	8.634832	-5.247188	575	down	coding
205646_s_at	PAX6	NM_000280	paired box 6	8.339471	5.951143	5.235504	576	up	coding
201839_s_at	EPCAM	NM_002354	epithelial cell adhesion molecule	7.772838	5.385364	5.232404	577	up	coding
208025_s_at	HMGA2	NM_001015886	high mobility group AT-hook 2	9.17205	11.558583	-5.228993	578	down	coding
229380_at	ILDR2	NM_199351	immunoglobulin-like domain containing receptor 2	7.604244	5.218273	5.226954	579	up	coding
206693_at	IL7	NM_000880	interleukin 7	6.509822	4.125677	5.220343	580	up	coding
203921_at	CHST2	NM_004267	carbohydrate (N-acetylglucosamine-6-O) sulfotransferase 2	7.764206	10.145687	-5.210714	581	down	coding
209156_s_at	COL6A2	NM_001849	collagen, type VI, alpha 2	9.247668	11.628104	-5.20694	582	down	coding
204040_at	RNF144A	NM_014746	ring finger protein 144A	7.148181	9.527283	-5.202127	583	down	coding
209679_s_at	SMAGP	NM_001031628	small cell adhesion glycoprotein	8.494807	10.872393	-5.196666	584	down	coding
218729_at	LXN	NM_020169	latexin	5.493582	7.870948	-5.195874	585	down	coding
225667_s_at	FAM84A	NM_145175	family with sequence similarity 84, member A	5.265707	7.642524	-5.193895	586	down	coding
226433_at	RNF157	NM_052916	ring finger protein 157	7.781336	5.406925	5.18524	587	up	coding
209386_at	TM4SF1	NM_014220	transmembrane 4 L six family member 1	10.214045	12.588376	-5.184955	588	down	coding
204633_s_at	RPS6KA5	NM_004755	ribosomal protein S6 kinase, 90kDa, polypeptide 5	7.968451	5.597378	5.173257	589	up	coding
230425_at	EPHB1	NM_004441	EPH receptor B1	4.987373	7.357074	-5.16834	590	down	coding
231841_s_at	KIAA1462	NM_020848	KIAA1462	5.931399	8.301064	-5.168212	591	down	coding
235318_at	FBN1	NM_000138	fibrillin 1	6.967398	9.334988	-5.160783	592	down	coding
238727_at	OTTHUMG00000180633	---	NULL	6.468364	4.101808	5.157086	593	up	coding
205065_at	ENPP1	NM_006208	ectonucleotide pyrophosphatase/phosphodiesterase 1	4.284613	6.65074	-5.155554	594	down	coding
209459_s_at	ABAT	NM_000663	4-aminobutyrate aminotransferase	4.841227	7.206288	-5.151744	595	down	coding
230309_at	BHMT2	NM_001178005	betaine--homocysteine S-methyltransferase 2	4.992146	7.356288	-5.148463	596	down	coding
204256_at	ELOVL6	NM_001130721	ELOVL fatty acid elongase 6	9.115268	11.477655	-5.142205	597	down	coding
231118_at	ANKRD35	NM_144698	ankyrin repeat domain 35	6.523253	8.881582	-5.12776	598	down	coding
220244_at	LINC00312	NM_013343	long intergenic non-protein coding RNA 312	6.34679	8.703318	-5.121365	599	down	coding
226777_at	ADAM12	NM_003474	ADAM metallopeptidase domain 12	7.709794	10.065594	-5.118781	600	down	coding
211429_s_at	SERPINA1	NM_000295	serpin peptidase inhibitor, clade A (alpha-1 antiproteinase, antitrypsin), member 1	7.4769	5.122144	5.115077	601	up	coding
228602_at	SGCD	NM_000337	sarcoglycan, delta (35kDa dystrophin-associated glycoprotein)	6.89733	9.248646	-5.102894	602	down	coding
217452_s_at	B3GALT2	NM_003783	UDP-Gal:betaGlcNAc beta 1,3-galactosyltransferase, polypeptide 2	3.601287	5.950776	-5.096437	603	down	coding
208016_s_at	AGTR1	NM_000685	angiotensin II receptor, type 1	4.500062	6.84848	-5.092656	604	down	coding
226490_at	NHSL1	NM_001144060	NHS-like 1	8.002596	10.350762	-5.091765	605	down	coding
201693_s_at	EGR1	NM_001964	early growth response 1	7.454499	9.80114	-5.086385	606	down	coding
213905_x_at	BGN	NM_001711	biglycan	8.0838	10.429078	-5.081582	607	down	coding
226869_at	MEGF6	NM_001409	multiple EGF-like-domains 6	8.432134	6.08725	5.080194	608	up	coding
203434_s_at	MME	NM_000902	membrane metallo-endopeptidase	8.658668	11.002845	-5.077706	609	down	coding
232110_at	GALNT5	NM_014568	UDP-N-acetyl-alpha-D-galactosamine:polypeptide N-acetylgalactosaminyltransferase 5 (GalNAc-T5)	6.536276	8.879259	-5.073507	610	down	coding
225645_at	EHF	NM_001206615	ets homologous factor	6.076292	3.734294	5.070042	611	up	coding
228051_at	KIAA1244	NM_020340	KIAA1244	6.795503	4.454265	5.067373	612	up	coding
202994_s_at	FBLN1	NM_001996	fibulin 1	8.117623	10.458111	-5.06474	613	down	coding
209185_s_at	IRS2	NM_003749	insulin receptor substrate 2	8.329149	10.668939	-5.062288	614	down	coding
212667_at	SPARC	NM_003118	secreted protein, acidic, cysteine-rich (osteonectin)	10.137783	12.476232	-5.057585	615	down	coding
212445_s_at	NEDD4L	NM_001144964	neural precursor cell expressed, developmentally down-regulated 4-like, E3 ubiquitin protein ligase	9.747278	7.413678	5.040617	616	up	coding
227892_at	PRKAA2	NM_006252	protein kinase, AMP-activated, alpha 2 catalytic subunit	7.179957	4.84642	5.040396	617	up	coding
219132_at	PELI2	NM_021255	pellino E3 ubiquitin protein ligase family member 2	8.326338	5.994006	5.036188	618	up	coding
222344_at	---	---	---	7.03636	9.368599	-5.035864	619	down	coding
213109_at	TNIK	NM_001161560	TRAF2 and NCK interacting kinase	6.987429	4.656621	5.03087	620	up	coding
238763_at	RBM20	NM_001134363	RNA binding motif protein 20	5.963318	3.634538	5.023805	621	up	coding
232618_at	TXLNG2P	NM_001005852	taxilin gamma 2, pseudogene	4.12141	6.450067	-5.023374	622	down	coding
215506_s_at	DIRAS3	NM_004675	DIRAS family, GTP-binding RAS-like 3	5.878068	8.206602	-5.022948	623	down	coding
217388_s_at	KYNU	NM_001032998	kynureninase	5.874342	3.547369	5.017514	624	up	coding
240502_at	---	---	---	6.823922	9.149991	-5.014373	625	down	coding
244845_at	---	---	---	4.590985	6.915951	-5.01054	626	down	coding
244532_x_at	---	---	---	7.174761	4.850094	5.009502	627	up	coding
222686_s_at	CPPED1	NM_001099455	calcineurin-like phosphoesterase domain containing 1	7.978018	10.302594	-5.009186	628	down	coding
201387_s_at	UCHL1	NM_004181	ubiquitin carboxyl-terminal esterase L1 (ubiquitin thiolesterase)	9.804641	12.12839	-5.006315	629	down	coding
213482_at	DOCK3	NM_004947	dedicator of cytokinesis 3	6.780468	4.458358	5.00063	630	up	coding
242871_at	PAQR5	NM_001104554	progestin and adipoQ receptor family member V	7.348661	5.026671	5.000215	631	up	coding
244741_s_at	ZNF667-AS1	NM_198879	ZNF667 antisense RNA 1 (head to head)	6.326119	8.647545	-4.998261	632	down	coding
238769_at	---	---	---	6.272092	8.593102	-4.996819	633	down	coding
229638_at	IRX3	NM_024336	iroquois homeobox 3	10.165008	12.485477	-4.994947	634	down	coding
204774_at	EVI2A	NM_001003927	ecotropic viral integration site 2A	7.159452	9.479792	-4.9945	635	down	coding
203874_s_at	SMARCA1	NM_003069	SWI/SNF related, matrix associated, actin dependent regulator of chromatin, subfamily a, member 1	7.445101	9.764881	-4.99256	636	down	coding
213603_s_at	RAC2	NM_002872	ras-related C3 botulinum toxin substrate 2 (rho family, small GTP binding protein Rac2)	6.480742	8.799867	-4.990295	637	down	coding
235969_at	SCN8A	NM_001177984	sodium channel, voltage gated, type VIII, alpha subunit	5.820918	8.139794	-4.989432	638	down	coding
212012_at	PXDN	NM_012293	peroxidasin homolog (Drosophila)	9.029162	11.346765	-4.985034	639	down	coding
213306_at	MPDZ	NM_001261406	multiple PDZ domain protein	7.636965	9.951614	-4.974837	640	down	coding
222001_x_at	LINC00623	NR_024510	long intergenic non-protein coding RNA 623	10.188817	7.88064	4.952569	641	up	coding
215733_x_at	CTAG2	NM_020994	cancer/testis antigen 2	8.588233	6.281528	4.947517	642	up	coding
232568_at	MGC24103	NM_152576	uncharacterized MGC24103	7.748986	10.055217	-4.945894	643	down	coding
203939_at	NT5E	NM_001204813	5'-nucleotidase, ecto (CD73)	9.83522	12.137187	-4.931297	644	down	coding
206376_at	SLC6A15	NM_001146335	solute carrier family 6 (neutral amino acid transporter), member 15	7.606774	5.305494	4.92895	645	up	coding
225541_at	RPL22L1	NM_001099645	ribosomal protein L22-like 1	10.581639	12.881503	-4.924113	646	down	coding
223775_at	HHIP	NM_022475	hedgehog interacting protein	4.16017	6.459784	-4.92326	647	down	coding
211675_s_at	MDFIC	NM_001166345	MyoD family inhibitor domain containing	10.197473	12.496722	-4.922015	648	down	coding
226420_at	MECOM	NM_001105077	MDS1 and EVI1 complex locus	6.729562	9.028145	-4.919743	649	down	coding
224937_at	PTGFRN	NM_020440	prostaglandin F2 receptor inhibitor	9.757281	7.458707	4.919713	650	up	coding
44783_s_at	HEY1	NM_001040708	hairy/enhancer-of-split related with YRPW motif 1	7.808027	5.51229	4.910048	651	up	coding
1555777_at	POSTN	NM_001135934	periostin, osteoblast specific factor	3.91608	6.209954	-4.90371	652	down	coding
228850_s_at	SLIT2	NM_004787	slit homolog 2 (Drosophila)	6.942946	9.23571	-4.89994	653	down	coding
201625_s_at	INSIG1	NM_005542	insulin induced gene 1	8.995357	11.286744	-4.895265	654	down	coding
221805_at	NEFL	NM_006158	neurofilament, light polypeptide	6.044848	3.757083	4.88299	655	up	coding
223645_s_at	TXLNG2P	NM_001005852	taxilin gamma 2, pseudogene	5.198547	7.485831	-4.881364	656	down	coding
229004_at	ADAMTS15	NM_139055	ADAM metallopeptidase with thrombospondin type 1 motif, 15	7.705234	5.420464	4.872865	657	up	coding
223843_at	SCARA3	NM_016240	scavenger receptor class A, member 3	6.884686	9.169324	-4.872417	658	down	coding
233039_at	---	---	---	4.828107	7.112066	-4.870126	659	down	coding
228854_at	---	---	---	3.613337	5.896884	-4.868735	660	down	coding
235122_at	HIVEP3	NM_001127714	human immunodeficiency virus type I enhancer binding protein 3	6.74207	9.025171	-4.86723	661	down	coding
213425_at	WNT5A	NM_001256105	wingless-type MMTV integration site family, member 5A	9.216398	11.497327	-4.859907	662	down	coding
209189_at	FOS	NM_005252	FBJ murine osteosarcoma viral oncogene homolog	7.826451	10.107007	-4.858652	663	down	coding
1569191_at	ZNF826P	NM_001039884	zinc finger protein 826, pseudogene	3.39574	5.674578	-4.85287	664	down	coding
221666_s_at	PYCARD	NM_013258	PYD and CARD domain containing	5.922308	8.199589	-4.847634	665	down	coding
202669_s_at	EFNB2	NM_004093	ephrin-B2	7.334525	9.608284	-4.835816	666	down	coding
219959_at	MOCOS	NM_017947	molybdenum cofactor sulfurase	6.755161	9.027535	-4.831173	667	down	coding
230071_at	SEPT11	NM_018243	septin 11	7.960026	10.232195	-4.830489	668	down	coding
217966_s_at	FAM129A	NM_052966	family with sequence similarity 129, member A	9.244948	6.974786	4.823772	669	up	coding
207357_s_at	GALNT10	NM_017540	UDP-N-acetyl-alpha-D-galactosamine:polypeptide N-acetylgalactosaminyltransferase 10 (GalNAc-T10)	8.141786	10.411425	-4.822025	670	down	coding
201841_s_at	HSPB1	NM_001540	heat shock 27kDa protein 1	9.970443	12.240063	-4.821962	671	down	coding
222379_at	KCNE4	NM_080671	potassium voltage-gated channel, Isk-related family, member 4	5.194928	7.46373	-4.819228	672	down	coding
226550_at	SLC9A7	NM_001257291	solute carrier family 9, subfamily A (NHE7, cation proton antiporter 7), member 7	7.968262	10.236947	-4.818837	673	down	coding
237217_at	ADAMTSL1	NM_001040272	ADAMTS-like 1	4.331402	6.598341	-4.813008	674	down	coding
214983_at	TTTY15	NR_001545	testis-specific transcript, Y-linked 15 (non-protein coding)	4.74872	7.015016	-4.810863	675	down	coding
214078_at	---	---	---	4.606554	6.871342	-4.805839	676	down	coding
214844_s_at	DOK5	NM_018431	docking protein 5	7.458085	9.72149	-4.801233	677	down	coding
230204_at	HAPLN1	NM_001884	hyaluronan and proteoglycan link protein 1	7.561756	9.823435	-4.795491	678	down	coding
243027_at	IGSF5	NM_001080444	immunoglobulin superfamily, member 5	4.64687	6.907317	-4.7914	679	down	coding
204653_at	TFAP2A	NM_001032280	transcription factor AP-2 alpha (activating enhancer binding protein 2 alpha)	8.083247	5.825021	4.78403	680	up	coding
210735_s_at	CA12	NM_001218	carbonic anhydrase XII	7.578884	9.835943	-4.78016	681	down	coding
219956_at	GALNT6	NM_007210	UDP-N-acetyl-alpha-D-galactosamine:polypeptide N-acetylgalactosaminyltransferase 6 (GalNAc-T6)	6.251489	8.506512	-4.77342	682	down	coding
227394_at	NCAM1	NM_000615	neural cell adhesion molecule 1	8.241443	5.987045	4.771351	683	up	coding
226989_at	RGMB	NM_001012761	RGM domain family, member B	8.567544	10.819928	-4.764697	684	down	coding
201502_s_at	NFKBIA	NM_020529	nuclear factor of kappa light polypeptide gene enhancer in B-cells inhibitor, alpha	10.935226	8.683006	4.764154	685	up	coding
222196_at	LOC389906	NR_034031	zinc finger protein 839 pseudogene	6.057052	3.805174	4.763024	686	up	coding
1556696_s_at	NR2F1-AS1	NR_015369	NR2F1 antisense RNA 1	3.990732	6.241098	-4.758035	687	down	coding
214772_at	KIAA1549L	NM_012194	KIAA1549-like	5.889197	8.138787	-4.755476	688	down	coding
219279_at	DOCK10	NM_014689	dedicator of cytokinesis 10	7.963097	10.211676	-4.752147	689	down	coding
209875_s_at	SPP1	NM_000582	secreted phosphoprotein 1	6.870617	9.113094	-4.732088	690	down	coding
243555_at	OTTHUMG00000161357	---	NULL	4.180706	6.418662	-4.717283	691	down	coding
201627_s_at	INSIG1	NM_005542	insulin induced gene 1	10.324959	12.561881	-4.713903	692	down	coding
220057_at	XAGE1A	NM_001097591	X antigen family, member 1A	8.543792	6.309591	4.705019	693	up	coding
227474_at	LOC654433	NR_015377	uncharacterized LOC654433	8.410572	6.177685	4.700738	694	up	coding
213268_at	CAMTA1	NM_001195563	calmodulin binding transcription activator 1	6.237354	4.005259	4.698156	695	up	coding
235363_at	---	---	---	5.580813	7.812857	-4.697991	696	down	coding
202765_s_at	FBN1	NM_000138	fibrillin 1	9.376975	11.608693	-4.69693	697	down	coding
238529_at	OTTHUMG00000178927	---	NULL	7.197436	4.968833	4.686799	698	up	coding
225173_at	ARHGAP18	NM_033515	Rho GTPase activating protein 18	9.089666	11.317511	-4.684339	699	down	coding
213423_x_at	TUSC3	NM_006765	tumor suppressor candidate 3	9.489856	11.714033	-4.672444	700	down	coding
219274_at	TSPAN12	NM_012338	tetraspanin 12	6.297821	4.074797	4.668709	701	up	coding
225927_at	MAP3K1	NM_005921	mitogen-activated protein kinase kinase kinase 1, E3 ubiquitin protein ligase	9.123415	6.901969	4.663607	702	up	coding
230748_at	SLC16A6	NM_001174166	solute carrier family 16, member 6 (monocarboxylic acid transporter 7)	6.079574	8.299775	-4.659583	703	down	coding
238587_at	UBASH3B	NM_032873	ubiquitin associated and SH3 domain containing B	7.10349	9.32336	-4.658515	704	down	coding
227396_at	PTPRJ	NM_001098503	protein tyrosine phosphatase, receptor type, J	9.245486	7.02736	4.652887	705	up	coding
234192_s_at	GKAP1	NM_001135953	G kinase anchoring protein 1	7.455044	5.237047	4.65247	706	up	coding
202498_s_at	SLC2A3	NM_006931	solute carrier family 2 (facilitated glucose transporter), member 3	5.673513	7.890167	-4.648142	707	down	coding
206373_at	ZIC1	NM_003412	Zic family member 1	9.620035	7.404451	4.644695	708	up	coding
212097_at	CAV1	NM_001172895	caveolin 1, caveolae protein, 22kDa	11.224326	13.438838	-4.641246	709	down	coding
203797_at	VSNL1	NM_003385	visinin-like 1	7.949024	5.734679	4.640708	710	up	coding
239005_at	---	---	---	7.035747	4.821737	4.63963	711	up	coding
227070_at	GLT8D2	NM_031302	glycosyltransferase 8 domain containing 2	8.532618	10.742939	-4.627783	712	down	coding
1557302_at	ZNF585B	NM_152279	zinc finger protein 585B	5.835442	8.041818	-4.615146	713	down	coding
47560_at	LPHN1	NM_001008701	latrophilin 1	7.944435	5.738803	4.612767	714	up	coding
208937_s_at	ID1	NM_002165	inhibitor of DNA binding 1, dominant negative helix-loop-helix protein	11.311106	9.105711	4.612009	715	up	coding
237515_at	TMEM56	NM_001199679	transmembrane protein 56	5.844461	3.639862	4.609465	716	up	coding
205924_at	RAB3B	NM_002867	RAB3B, member RAS oncogene family	7.966454	10.168679	-4.601886	717	down	coding
238441_at	PRKAA2	NM_006252	protein kinase, AMP-activated, alpha 2 catalytic subunit	5.822956	3.621917	4.598103	718	up	coding
220922_s_at	SPANXA1	NM_013453	sperm protein associated with the nucleus, X-linked, family member A1	7.952206	5.753164	4.591743	719	up	coding
238049_at	GRAMD3	NM_001146319	GRAM domain containing 3	5.119922	7.317582	-4.587348	720	down	coding
226908_at	LRIG3	NM_001136051	leucine-rich repeats and immunoglobulin-like domains 3	7.845573	5.649431	4.582522	721	up	coding
218788_s_at	SMYD3	NM_001167740	SET and MYND domain containing 3	9.414232	11.608933	-4.577948	722	down	coding
209581_at	PLA2G16	NM_001128203	phospholipase A2, group XVI	9.8747	7.681448	4.573353	723	up	coding
227911_at	ARHGAP28	NM_001010000	Rho GTPase activating protein 28	7.039915	4.847123	4.571894	724	up	coding
206546_at	SYCP2	NM_014258	synaptonemal complex protein 2	6.55282	4.360315	4.570984	725	up	coding
1558250_s_at	OTTHUMG00000169422	---	NULL	6.777151	8.967846	-4.565253	726	down	coding
219825_at	CYP26B1	NM_001277742	cytochrome P450, family 26, subfamily B, polypeptide 1	7.79191	5.601732	4.563619	727	up	coding
207156_at	HIST1H2AG	NM_003509	histone cluster 1, H2ag	7.872486	5.683346	4.560335	728	up	coding
204471_at	GAP43	NM_001130064	growth associated protein 43	5.328059	7.51533	-4.554432	729	down	coding
206860_s_at	MIOS	NM_019005	missing oocyte, meiosis regulator, homolog (Drosophila)	9.239968	11.424266	-4.545056	730	down	coding
218706_s_at	GRAMD3	NM_001146319	GRAM domain containing 3	8.023518	10.207627	-4.544461	731	down	coding
201626_at	INSIG1	NM_005542	insulin induced gene 1	10.973529	13.154876	-4.535769	732	down	coding
201309_x_at	NREP	NM_001142474	neuronal regeneration related protein	8.769681	10.949765	-4.531801	733	down	coding
225258_at	FBLIM1	NM_001024215	filamin binding LIM protein 1	8.315159	10.495009	-4.531066	734	down	coding
229432_at	NAGS	NM_153006	N-acetylglutamate synthase	7.187851	9.366707	-4.527944	735	down	coding
226884_at	LRRN1	NM_020873	leucine rich repeat neuronal 1	5.980152	3.803231	4.521875	736	up	coding
213652_at	PCSK5	NM_001190482	proprotein convertase subtilisin/kexin type 5	5.516806	7.6923	-4.517404	737	down	coding
229975_at	BMPR1B	NM_001203	bone morphogenetic protein receptor, type IB	5.176831	7.351922	-4.516143	738	down	coding
200974_at	ACTA2	NM_001141945	actin, alpha 2, smooth muscle, aorta	10.572541	12.747613	-4.516083	739	down	coding
204337_at	RGS4	NM_001102445	regulator of G-protein signaling 4	6.913013	9.087722	-4.514947	740	down	coding
202827_s_at	MMP14	NM_004995	matrix metallopeptidase 14 (membrane-inserted)	9.105084	11.279305	-4.513419	741	down	coding
1559942_at	MDFIC	NM_001166345	MyoD family inhibitor domain containing	7.000164	9.174278	-4.513086	742	down	coding
236028_at	IBSP	NM_004967	integrin-binding sialoprotein	5.782868	3.608763	4.513058	743	up	coding
229622_at	FAM132B	XM_001714385	family with sequence similarity 132, member B	7.958479	5.785196	4.510487	744	up	coding
205051_s_at	KIT	NM_000222	v-kit Hardy-Zuckerman 4 feline sarcoma viral oncogene homolog	6.79955	4.626659	4.50926	745	up	coding
205501_at	PDE10A	NM_001130690	phosphodiesterase 10A	5.975128	3.803088	4.506602	746	up	coding
236304_at	---	---	---	6.48764	4.319457	4.494568	747	up	coding
233011_at	ANXA1	NM_000700	annexin A1	7.544813	9.712454	-4.492882	748	down	coding
225606_at	BCL2L11	NM_001204106	BCL2-like 11 (apoptosis facilitator)	8.478026	6.310508	4.492498	749	up	coding
218501_at	ARHGEF3	NM_001128615	Rho guanine nucleotide exchange factor (GEF) 3	6.925737	9.093213	-4.492366	750	down	coding
213316_at	KIAA1462	NM_020848	KIAA1462	6.788356	8.955296	-4.490698	751	down	coding
242100_at	CHSY3	NM_175856	chondroitin sulfate synthase 3	6.132052	8.298471	-4.489079	752	down	coding
232793_at	---	---	---	7.429768	5.26658	4.479035	753	up	coding
240112_at	---	---	---	4.645822	6.807563	-4.474545	754	down	coding
236918_s_at	LRRC34	NM_001172779	leucine rich repeat containing 34	4.642909	6.804334	-4.473564	755	down	coding
236901_at	---	---	---	6.358922	8.51779	-4.465643	756	down	coding
232030_at	EPG5	NM_020964	ectopic P-granules autophagy protein 5 homolog (C. elegans)	5.762575	7.921219	-4.464949	757	down	coding
227530_at	AKAP12	NM_005100	A kinase (PRKA) anchor protein 12	9.27596	11.432806	-4.459389	758	down	coding
230760_at	ZFY	NM_001145275	zinc finger protein, Y-linked	4.149942	6.306631	-4.458903	759	down	coding
209911_x_at	HIST1H2BD	NM_021063	histone cluster 1, H2bd	10.242352	8.086604	4.455996	760	up	coding
213238_at	ATP10D	NM_020453	ATPase, class V, type 10D	8.273601	10.428794	-4.454281	761	down	coding
232010_at	FSTL5	NM_001128427	follistatin-like 5	5.856499	3.701664	4.453177	762	up	coding
211828_s_at	TNIK	NM_001161560	TRAF2 and NCK interacting kinase	7.326984	5.174166	4.446956	763	up	coding
228218_at	LSAMP	NM_002338	limbic system-associated membrane protein	6.534902	4.382234	4.446494	764	up	coding
219118_at	FKBP11	NM_001143781	FK506 binding protein 11, 19 kDa	8.399231	10.551381	-4.444897	765	down	coding
206091_at	MATN3	NM_002381	matrilin 3	3.989539	6.141394	-4.443989	766	down	coding
223622_s_at	HYI	NM_001190880	hydroxypyruvate isomerase (putative)	7.592819	9.743708	-4.441014	767	down	coding
1553034_at	SDCCAG8	NM_006642	serologically defined colon cancer antigen 8	5.607045	7.757121	-4.438512	768	down	coding
206170_at	ADRB2	NM_000024	adrenoceptor beta 2, surface	8.244581	6.095015	4.436943	769	up	coding
230026_at	MRPL43	NM_032112	mitochondrial ribosomal protein L43	7.769777	9.918258	-4.433609	770	down	coding
224590_at	XIST	NR_001564	X inactive specific transcript (non-protein coding)	5.50334	3.355573	4.431413	771	up	coding
235048_at	FAM169A	NM_015566	family with sequence similarity 169, member A	7.596171	5.449583	4.427794	772	up	coding
225768_at	NR1D2	NM_001145425	nuclear receptor subfamily 1, group D, member 2	9.420924	7.275056	4.425586	773	up	coding
210495_x_at	FN1	NM_002026	fibronectin 1	12.61451	14.759368	-4.422487	774	down	coding
235079_at	ZNF704	NM_001033723	zinc finger protein 704	6.288333	4.145002	4.417808	775	up	coding
216442_x_at	FN1	NM_002026	fibronectin 1	12.634443	14.775859	-4.41195	776	down	coding
235027_at	FLJ43489	XM_927459	uncharacterized LOC644283	5.650117	7.791386	-4.411499	777	down	coding
235763_at	SLC44A5	NM_001130058	solute carrier family 44, member 5	5.486762	3.345504	4.411464	778	up	coding
212256_at	GALNT10	NM_017540	UDP-N-acetyl-alpha-D-galactosamine:polypeptide N-acetylgalactosaminyltransferase 10 (GalNAc-T10)	8.279179	10.417842	-4.403536	779	down	coding
239202_at	RAB3B	NM_002867	RAB3B, member RAS oncogene family	7.463907	9.599203	-4.393273	780	down	coding
209555_s_at	CD36	NM_000072	CD36 molecule (thrombospondin receptor)	6.263438	4.128386	4.392528	781	up	coding
203324_s_at	CAV2	NM_001206747	caveolin 2	9.83731	11.968784	-4.381648	782	down	coding
235661_at	POU2F2	NM_001207025	POU class 2 homeobox 2	5.549792	7.678716	-4.373911	783	down	coding
236571_at	---	---	---	6.30368	8.425709	-4.353058	784	down	coding
227001_at	NIPAL2	NM_024759	NIPA-like domain containing 2	6.426475	8.547846	-4.351071	785	down	coding
230895_at	HAPLN1	NM_001884	hyaluronan and proteoglycan link protein 1	6.519475	8.638457	-4.343873	786	down	coding
204865_at	CA3	NM_005181	carbonic anhydrase III, muscle specific	5.520129	3.40129	4.343444	787	up	coding
1559814_at	---	---	---	4.121038	6.239737	-4.34302	788	down	coding
218113_at	TMEM2	NM_001135820	transmembrane protein 2	7.82351	9.941977	-4.342322	789	down	coding
232355_at	SNORD114-3	NR_003195	small nucleolar RNA, C/D box 114-3	3.826771	5.944073	-4.338819	790	down	coding
206218_at	MAGEB2	NM_002364	melanoma antigen family B, 2	6.916131	4.800401	4.334094	791	up	coding
202036_s_at	SFRP1	NM_003012	secreted frizzled-related protein 1	7.463012	5.348196	4.331347	792	up	coding
239135_at	CPPED1	NM_001099455	calcineurin-like phosphoesterase domain containing 1	6.910335	9.024694	-4.329975	793	down	coding
206584_at	LY96	NM_001195797	lymphocyte antigen 96	6.826848	8.940797	-4.328744	794	down	coding
232336_at	ZSWIM5	NM_020883	zinc finger, SWIM-type containing 5	6.984047	4.871435	4.324735	795	up	coding
240382_at	OTTHUMG00000175897	---	NULL	5.381268	7.493719	-4.324252	796	down	coding
1567706_at	---	---	---	4.368659	6.480008	-4.320951	797	down	coding
205278_at	GAD1	NM_000817	glutamate decarboxylase 1 (brain, 67kDa)	5.796614	3.685798	4.319355	798	up	coding
231131_at	FAM133A	NM_001171109	family with sequence similarity 133, member A	6.709228	4.599127	4.317216	799	up	coding
205499_at	SRPX2	NM_014467	sushi-repeat containing protein, X-linked 2	7.733259	9.842858	-4.315713	800	down	coding
236335_at	GUCY1A2	NM_000855	guanylate cyclase 1, soluble, alpha 2	5.095335	2.986106	4.314607	801	up	coding
232458_at	COL3A1	NM_000090	collagen, type III, alpha 1	6.666421	8.775355	-4.313725	802	down	coding
218983_at	C1RL	NM_016546	complement component 1, r subcomponent-like	5.946887	8.055681	-4.313305	803	down	coding
213558_at	PCLO	NM_014510	piccolo presynaptic cytomatrix protein	7.240601	5.134336	4.305751	804	up	coding
203998_s_at	SYT1	NM_001135805	synaptotagmin I	5.58355	3.478941	4.300813	805	up	coding
230383_x_at	SLFN5	NM_144975	schlafen family member 5	7.224316	9.326428	-4.293375	806	down	coding
215440_s_at	BEX4	NM_001080425	brain expressed, X-linked 4	4.459278	6.559918	-4.288997	807	down	coding
219229_at	SLCO3A1	NM_001145044	solute carrier organic anion transporter family, member 3A1	5.927807	8.027269	-4.285494	808	down	coding
208443_x_at	SHOX2	NM_001163678	short stature homeobox 2	8.589446	6.490634	4.283566	809	up	coding
212570_at	ENDOD1	NM_015036	endonuclease domain containing 1	6.760854	8.859079	-4.281821	810	down	coding
226066_at	MITF	NM_000248	microphthalmia-associated transcription factor	7.806149	5.708235	4.2809	811	up	coding
219038_at	MORC4	NM_001085354	MORC family CW-type zinc finger 4	7.667653	9.765453	-4.280563	812	down	coding
226132_s_at	MANEAL	NM_001031740	mannosidase, endo-alpha-like	8.033515	5.937408	4.27554	813	up	coding
229312_s_at	GKAP1	NM_001135953	G kinase anchoring protein 1	7.909762	5.813674	4.275484	814	up	coding
206806_at	DGKI	NM_004717	diacylglycerol kinase, iota	4.557763	6.652856	-4.272536	815	down	coding
223495_at	CCDC8	NM_032040	coiled-coil domain containing 8	6.181103	8.275926	-4.271736	816	down	coding
206343_s_at	NRG1	NM_001159995	neuregulin 1	7.071876	9.165729	-4.268866	817	down	coding
205990_s_at	WNT5A	NM_001256105	wingless-type MMTV integration site family, member 5A	10.712288	12.805042	-4.265616	818	down	coding
211719_x_at	FN1	NM_002026	fibronectin 1	12.670932	14.761517	-4.259207	819	down	coding
202729_s_at	LTBP1	NM_000627	latent transforming growth factor beta binding protein 1	10.164075	12.254354	-4.258305	820	down	coding
229271_x_at	COL11A1	NM_001190709	collagen, type XI, alpha 1	5.511161	7.598012	-4.248199	821	down	coding
224589_at	XIST	NR_001564	X inactive specific transcript (non-protein coding)	5.909114	3.822286	4.248131	822	up	coding
213790_at	ADAM12	NM_003474	ADAM metallopeptidase domain 12	7.756218	9.841717	-4.244218	823	down	coding
205899_at	CCNA1	NM_001111045	cyclin A1	5.442882	7.526219	-4.237863	824	down	coding
213419_at	APBB2	NM_001166050	amyloid beta (A4) precursor protein-binding, family B, member 2	7.525008	9.607567	-4.235578	825	down	coding
236277_at	---	---	---	5.004878	7.086262	-4.23213	826	down	coding
203151_at	MAP1A	NM_002373	microtubule-associated protein 1A	7.682845	9.763229	-4.229199	827	down	coding
213428_s_at	COL6A1	NM_001848	collagen, type VI, alpha 1	11.568674	13.64663	-4.222085	828	down	coding
213385_at	CHN2	NM_001039936	chimerin 2	6.471011	4.395795	4.214074	829	up	coding
212448_at	NEDD4L	NM_001144964	neural precursor cell expressed, developmentally down-regulated 4-like, E3 ubiquitin protein ligase	8.68192	6.607349	4.212191	830	up	coding
1554867_a_at	PRR16	NM_016644	proline rich 16	6.812984	8.886341	-4.208648	831	down	coding
1552575_a_at	C6orf141	NM_001145652	chromosome 6 open reading frame 141	6.4053	4.333005	4.20555	832	up	coding
209318_x_at	PLAGL1	NM_001080951	pleiomorphic adenoma gene-like 1	7.325465	9.396587	-4.202133	833	down	coding
203810_at	DNAJB4	NM_007034	DnaJ (Hsp40) homolog, subfamily B, member 4	9.566378	11.636206	-4.198366	834	down	coding
223537_s_at	WNT5B	NM_030775	wingless-type MMTV integration site family, member 5B	6.307587	8.37651	-4.195732	835	down	coding
208893_s_at	DUSP6	NM_001946	dual specificity phosphatase 6	8.905546	10.9732	-4.192043	836	down	coding
203153_at	IFIT1	NM_001270927	interferon-induced protein with tetratricopeptide repeats 1	9.254552	7.189883	4.18338	837	up	coding
220356_at	CORIN	NM_006587	corin, serine peptidase	3.595788	5.657159	-4.173828	838	down	coding
242592_at	GPR137C	NM_001099652	G protein-coupled receptor 137C	7.21306	5.151753	4.173643	839	up	coding
224435_at	FAM213A	NM_001243778	family with sequence similarity 213, member A	7.36565	9.42685	-4.173332	840	down	coding
202508_s_at	SNAP25	NM_003081	synaptosomal-associated protein, 25kDa	5.775444	7.836525	-4.172988	841	down	coding
223599_at	TRIM6	NM_001003818	tripartite motif containing 6	6.374934	8.435835	-4.172469	842	down	coding
217562_at	FAM5C	NM_199051	family with sequence similarity 5, member C	5.415059	3.354947	4.170187	843	up	coding
209841_s_at	LRRN3	NM_001099658	leucine rich repeat neuronal 3	6.81762	4.758092	4.1685	844	up	coding
213010_at	PRKCDBP	NM_145040	protein kinase C, delta binding protein	9.346789	11.404663	-4.163723	845	down	coding
1570469_at	OTTHUMG00000020433	---	NULL	5.355419	3.298828	4.160022	846	up	coding
207177_at	PTGFR	NM_000959	prostaglandin F receptor (FP)	7.785981	5.732556	4.150902	847	up	coding
230090_at	GDNF	NM_000514	glial cell derived neurotrophic factor	7.124213	9.176862	-4.14867	848	down	coding
230560_at	STXBP6	NM_014178	syntaxin binding protein 6 (amisyn)	8.373519	6.321348	4.147295	849	up	coding
205885_s_at	ITGA4	NM_000885	integrin, alpha 4 (antigen CD49D, alpha 4 subunit of VLA-4 receptor)	7.046767	4.996566	4.141637	850	up	coding
201615_x_at	CALD1	NM_004342	caldesmon 1	10.216676	12.266633	-4.140936	851	down	coding
218935_at	EHD3	NM_014600	EH-domain containing 3	7.956573	10.00495	-4.136404	852	down	coding
209167_at	GPM6B	NM_001001994	glycoprotein M6B	5.503969	7.550661	-4.131574	853	down	coding
1558920_at	SLC8A1-AS1	NR_038441	SLC8A1 antisense RNA 1	4.354877	6.401006	-4.129963	854	down	coding
242931_at	LONRF3	NM_001031855	LON peptidase N-terminal domain and ring finger 3	6.938626	4.892862	4.128918	855	up	coding
232397_at	AC020571.3	---	NULL	4.025291	6.070383	-4.126997	856	down	coding
206157_at	PTX3	NM_002852	pentraxin 3, long	9.456762	11.501241	-4.125243	857	down	coding
239909_at	ADAMTSL1	NM_001040272	ADAMTS-like 1	5.26526	7.309505	-4.124573	858	down	coding
1558105_a_at	SLC9A7	NM_001257291	solute carrier family 9, subfamily A (NHE7, cation proton antiporter 7), member 7	7.125801	9.169283	-4.122393	859	down	coding
243963_at	---	---	---	6.122183	8.165612	-4.122241	860	down	coding
205529_s_at	RUNX1T1	NM_001198625	runt-related transcription factor 1; translocated to, 1 (cyclin D-related)	6.854467	8.897571	-4.121312	861	down	coding
226939_at	CPEB2	NM_001177381	cytoplasmic polyadenylation element binding protein 2	9.317502	11.360582	-4.121245	862	down	coding
211724_x_at	MIOS	NM_019005	missing oocyte, meiosis regulator, homolog (Drosophila)	9.420889	11.463719	-4.120531	863	down	coding
229264_at	---	---	---	7.932416	5.889781	4.119974	864	up	coding
226211_at	MEG3	NR_002766	maternally expressed 3 (non-protein coding)	5.921733	7.963667	-4.117971	865	down	coding
204379_s_at	FGFR3	NM_000142	fibroblast growth factor receptor 3	7.443218	5.401904	4.116203	866	up	coding
1558048_x_at	---	---	---	6.574789	8.614791	-4.11246	867	down	coding
203999_at	SYT1	NM_001135805	synaptotagmin I	6.697279	4.657583	4.11159	868	up	coding
242188_at	---	---	---	6.010602	8.049937	-4.11056	869	down	coding
206965_at	KLF12	NM_007249	Kruppel-like factor 12	4.515865	6.554682	-4.109085	870	down	coding
206028_s_at	MERTK	NM_006343	c-mer proto-oncogene tyrosine kinase	6.799397	4.76077	4.108543	871	up	coding
225051_at	EPB41	NM_001166005	erythrocyte membrane protein band 4.1 (elliptocytosis 1, RH-linked)	9.547136	7.508668	4.108091	872	up	coding
204702_s_at	NFE2L3	NM_004289	nuclear factor (erythroid-derived 2)-like 3	6.816428	4.780387	4.101186	873	up	coding
224690_at	FAM210B	NM_080821	family with sequence similarity 210, member B	9.932418	11.967102	-4.097329	874	down	coding
213948_x_at	CADM3	NM_001127173	cell adhesion molecule 3	5.440503	7.474266	-4.094714	875	down	coding
205081_at	CRIP1	NM_001311	cysteine-rich protein 1 (intestinal)	7.726134	9.759324	-4.093088	876	down	coding
207992_s_at	AMPD3	NM_000480	adenosine monophosphate deaminase 3	8.035393	6.002777	4.091462	877	up	coding
1569476_at	DKFZP434L187	NR_026771	uncharacterized LOC26082	6.306445	4.274403	4.089832	878	up	coding
225567_at	LOC100505573	XR_109180	uncharacterized LOC100505573	9.042863	7.01092	4.089551	879	up	coding
231779_at	IRAK2	NM_001570	interleukin-1 receptor-associated kinase 2	8.552957	6.524389	4.079998	880	up	coding
202728_s_at	LTBP1	NM_000627	latent transforming growth factor beta binding protein 1	9.246252	11.273359	-4.075867	881	down	coding
214724_at	DIXDC1	NM_001037954	DIX domain containing 1	7.672546	9.698677	-4.07311	882	down	coding
205493_s_at	DPYSL4	NM_006426	dihydropyrimidinase-like 4	7.283584	5.259318	4.067849	883	up	coding
231227_at	---	---	---	8.239514	10.263228	-4.066293	884	down	coding
222771_s_at	MYEF2	NM_016132	myelin expression factor 2	8.49466	6.47104	4.066026	885	up	coding
209683_at	FAM49A	NM_030797	family with sequence similarity 49, member A	6.148766	4.125307	4.065574	886	up	coding
226997_at	ADAMTS12	NM_030955	ADAM metallopeptidase with thrombospondin type 1 motif, 12	7.800837	9.823886	-4.064417	887	down	coding
239913_at	SLC10A4	NM_152679	solute carrier family 10 (sodium/bile acid cotransporter family), member 4	5.158907	3.136518	4.062559	888	up	coding
238669_at	PTGS1	NM_000962	prostaglandin-endoperoxide synthase 1 (prostaglandin G/H synthase and cyclooxygenase)	5.586993	7.609237	-4.06215	889	down	coding
236179_at	CDH11	NM_001797	cadherin 11, type 2, OB-cadherin (osteoblast)	7.16299	9.184197	-4.059231	890	down	coding
215151_at	DOCK10	NM_014689	dedicator of cytokinesis 10	5.487848	7.507914	-4.056025	891	down	coding
208116_s_at	MAN1A1	NM_005907	mannosidase, alpha, class 1A, member 1	6.836262	8.851767	-4.043221	892	down	coding
61734_at	RCN3	NM_020650	reticulocalbin 3, EF-hand calcium binding domain	9.002673	11.017979	-4.042664	893	down	coding
209633_at	PPP2R3A	NM_001190447	protein phosphatase 2, regulatory subunit B'', alpha	9.279144	11.294116	-4.041726	894	down	coding
233036_at	---	---	---	7.864993	9.879368	-4.040055	895	down	coding
201163_s_at	IGFBP7	NM_001253835	insulin-like growth factor binding protein 7	10.036862	12.049809	-4.036058	896	down	coding
218589_at	LPAR6	NM_001162497	lysophosphatidic acid receptor 6	4.534443	6.546895	-4.034673	897	down	coding
207390_s_at	SMTN	NM_001207017	smoothelin	7.956405	9.968797	-4.034507	898	down	coding
227443_at	LURAP1L	NM_203403	leucine rich adaptor protein 1-like	7.198614	9.210313	-4.032568	899	down	coding
228748_at	CD59	NM_000611	CD59 molecule, complement regulatory protein	6.734855	8.746253	-4.031727	900	down	coding
203404_at	ARMCX2	NM_014782	armadillo repeat containing, X-linked 2	9.709329	11.718989	-4.026874	901	down	coding
207536_s_at	TNFRSF9	NM_001561	tumor necrosis factor receptor superfamily, member 9	7.20203	5.192936	4.025294	902	up	coding
203065_s_at	CAV1	NM_001172895	caveolin 1, caveolae protein, 22kDa	11.475817	13.482865	-4.01959	903	down	coding
202350_s_at	LOC100506558	NM_002380	uncharacterized LOC100506558	9.495242	7.488837	4.017797	904	up	coding
204462_s_at	SLC16A2	NM_006517	solute carrier family 16, member 2 (thyroid hormone transporter)	7.721354	9.726217	-4.013505	905	down	coding
213488_at	SNED1	NM_001080437	sushi, nidogen and EGF-like domains 1	6.117511	8.121651	-4.011495	906	down	coding
225496_s_at	SYTL2	NM_001162951	synaptotagmin-like 2	9.752355	7.749187	4.008792	907	up	coding
201668_x_at	MARCKS	NM_002356	myristoylated alanine-rich protein kinase C substrate	8.794427	10.795503	-4.002986	908	down	coding
1559433_at	APCDD1L-AS1	NR_034147	APCDD1L antisense RNA 1 (head to head)	4.154384	6.153705	-3.998118	909	down	coding
214492_at	SGCD	NM_000337	sarcoglycan, delta (35kDa dystrophin-associated glycoprotein)	6.977394	8.975865	-3.995764	910	down	coding
202481_at	DHRS3	NM_004753	dehydrogenase/reductase (SDR family) member 3	8.842504	6.845564	3.991525	911	up	coding
212325_at	LIMCH1	NM_001112717	LIM and calponin homology domains 1	7.531954	5.535791	3.989376	912	up	coding
242677_at	---	---	---	6.839529	8.835564	-3.989022	913	down	coding
240799_at	SLC35F4	NM_001080455	solute carrier family 35, member F4	4.187709	6.183561	-3.988515	914	down	coding
208579_x_at	H2BFS	NM_017445	H2B histone family, member S (pseudogene)	11.0823	9.087019	3.986938	915	up	coding
214293_at	SEPT11	NM_018243	septin 11	7.880783	9.875808	-3.986231	916	down	coding
1555938_x_at	VIM	NM_003380	vimentin	7.56441	9.559388	-3.9861	917	down	coding
207265_s_at	KDELR3	NM_006855	KDEL (Lys-Asp-Glu-Leu) endoplasmic reticulum protein retention receptor 3	10.272264	12.266493	-3.98403	918	down	coding
40148_at	APBB2	NM_001166050	amyloid beta (A4) precursor protein-binding, family B, member 2	7.360641	9.354179	-3.982122	919	down	coding
226302_at	ATP8B1	NM_005603	ATPase, aminophospholipid transporter, class I, type 8B, member 1	8.55041	10.543779	-3.981657	920	down	coding
209815_at	PTCH1	NM_000264	patched 1	8.907558	6.915107	3.979125	921	up	coding
235696_at	OTTHUMG00000163952	---	NULL	5.813646	7.806036	-3.978957	922	down	coding
226261_at	ZNRF2	NM_147128	zinc and ring finger 2	7.000339	5.009975	3.973373	923	up	coding
222449_at	PMEPA1	NM_001255976	prostate transmembrane protein, androgen induced 1	9.226183	11.213391	-3.96469	924	down	coding
201079_at	SYNGR2	NM_004710	synaptogyrin 2	9.695212	7.711835	3.954176	925	up	coding
225457_s_at	LINC00263	NR_024158	long intergenic non-protein coding RNA 263	9.161927	7.178607	3.95402	926	up	coding
235775_at	TMTC2	NM_152588	transmembrane and tetratricopeptide repeat containing 2	6.381528	4.398219	3.953988	927	up	coding
205080_at	RARB	NM_000965	retinoic acid receptor, beta	7.677408	5.69479	3.952095	928	up	coding
218312_s_at	ZSCAN18	NM_001145542	zinc finger and SCAN domain containing 18	6.924146	8.906401	-3.951102	929	down	coding
228455_at	---	---	---	8.240451	6.259275	3.948147	930	up	coding
206695_x_at	ZNF43	NM_001256648	zinc finger protein 43	5.658164	7.63876	-3.94656	931	down	coding
226576_at	ARHGAP26	NM_001135608	Rho GTPase activating protein 26	6.463441	4.483045	3.946014	932	up	coding
241872_at	---	---	---	4.496116	6.475915	-3.944381	933	down	coding
226769_at	FIBIN	NM_203371	fin bud initiation factor homolog (zebrafish)	7.964754	9.944324	-3.943756	934	down	coding
1563467_at	---	---	---	7.927795	9.905896	-3.93974	935	down	coding
207172_s_at	CDH11	NM_001797	cadherin 11, type 2, OB-cadherin (osteoblast)	8.397529	10.375098	-3.938289	936	down	coding
242828_at	FIGN	NM_018086	fidgetin	8.507997	6.530468	3.93818	937	up	coding
235704_at	---	---	---	6.668924	8.64613	-3.937299	938	down	coding
206633_at	CHRNA1	NM_000079	cholinergic receptor, nicotinic, alpha 1 (muscle)	4.901712	6.877844	-3.934369	939	down	coding
221814_at	GPR124	NM_032777	G protein-coupled receptor 124	6.963805	8.93873	-3.931077	940	down	coding
213438_at	NFASC	NM_001005387	neurofascin	6.078068	8.052089	-3.928616	941	down	coding
226817_at	DSC2	NM_004949	desmocollin 2	7.44019	5.466503	3.927706	942	up	coding
224397_s_at	TMTC1	NM_001193451	transmembrane and tetratricopeptide repeat containing 1	5.844104	7.817319	-3.926421	943	down	coding
1554489_a_at	CEP70	NM_024491	centrosomal protein 70kDa	8.019332	6.047583	3.922433	944	up	coding
239481_at	FAM133A	NM_001171109	family with sequence similarity 133, member A	6.956991	4.985334	3.922184	945	up	coding
1553300_a_at	DGKH	NM_001204504	diacylglycerol kinase, eta	6.792209	4.820786	3.921547	946	up	coding
218610_s_at	CPPED1	NM_001099455	calcineurin-like phosphoesterase domain containing 1	5.76535	7.735794	-3.918887	947	down	coding
205945_at	IL6R	NM_000565	interleukin 6 receptor	7.909587	5.939964	3.916656	948	up	coding
202310_s_at	COL1A1	NM_000088	collagen, type I, alpha 1	11.694226	13.663747	-3.916382	949	down	coding
244114_x_at	---	---	---	6.825895	4.856979	3.914739	950	up	coding
218211_s_at	MLPH	NM_001042467	melanophilin	8.183238	10.150485	-3.910212	951	down	coding
228821_at	ST6GAL2	NM_001142351	ST6 beta-galactosamide alpha-2,6-sialyltranferase 2	5.243369	7.210342	-3.909471	952	down	coding
204915_s_at	SOX11	NM_003108	SRY (sex determining region Y)-box 11	5.263961	7.230728	-3.908911	953	down	coding
227055_at	METTL7B	NM_152637	methyltransferase like 7B	5.854054	7.820216	-3.907274	954	down	coding
215199_at	CALD1	NM_004342	caldesmon 1	6.380337	8.345697	-3.905101	955	down	coding
217339_x_at	CTAG1A	NM_001327	cancer/testis antigen 1A	8.107631	6.142427	3.90468	956	up	coding
232615_at	---	---	---	9.410571	7.446051	3.902829	957	up	coding
204304_s_at	PROM1	NM_001145847	prominin 1	5.922272	3.958732	3.900179	958	up	coding
201739_at	SGK1	NM_001143676	serum/glucocorticoid regulated kinase 1	10.547012	12.510082	-3.898908	959	down	coding
202766_s_at	FBN1	NM_000138	fibrillin 1	10.908722	12.868053	-3.888816	960	down	coding
219416_at	SCARA3	NM_016240	scavenger receptor class A, member 3	7.830795	9.789543	-3.887244	961	down	coding
231979_at	---	---	---	7.667146	5.709024	3.885558	962	up	coding
204818_at	HSD17B2	NM_002153	hydroxysteroid (17-beta) dehydrogenase 2	6.531413	4.573646	3.884602	963	up	coding
207002_s_at	PLAGL1	NM_001080951	pleiomorphic adenoma gene-like 1	7.126586	9.083376	-3.881973	964	down	coding
213169_at	SEMA5A	NM_003966	sema domain, seven thrombospondin repeats (type 1 and type 1-like), transmembrane domain (TM) and short cytoplasmic domain, (semaphorin) 5A	8.669404	10.625815	-3.880953	965	down	coding
222853_at	FLRT3	NM_013281	fibronectin leucine rich transmembrane protein 3	5.65425	7.609677	-3.878306	966	down	coding
227491_at	ELOVL6	NM_001130721	ELOVL fatty acid elongase 6	6.312792	8.268214	-3.878292	967	down	coding
236029_at	FAT3	NM_001008781	FAT atypical cadherin 3	6.611659	4.658772	3.871484	968	up	coding
226603_at	SAMD9L	NM_152703	sterile alpha motif domain containing 9-like	7.70192	5.749103	3.871297	969	up	coding
231849_at	KRT80	NM_001081492	keratin 80	7.508546	5.555928	3.870763	970	up	coding
231969_at	STOX2	NM_020225	storkhead box 2	5.802751	3.850143	3.870737	971	up	coding
1568983_a_at	---	---	---	8.746482	6.794218	3.869813	972	up	coding
227529_s_at	AKAP12	NM_005100	A kinase (PRKA) anchor protein 12	7.296744	9.247252	-3.865105	973	down	coding
203435_s_at	MME	NM_000902	membrane metallo-endopeptidase	8.026465	9.975964	-3.862404	974	down	coding
244025_at	ITPRIP	NM_001272012	inositol 1,4,5-trisphosphate receptor interacting protein	6.007185	7.956142	-3.860954	975	down	coding
232060_at	ROR1	NM_001083592	receptor tyrosine kinase-like orphan receptor 1	8.247503	10.19621	-3.860283	976	down	coding
227198_at	AFF3	NM_001025108	AF4/FMR2 family, member 3	7.343595	5.396659	3.855549	977	up	coding
1563331_at	---	---	---	5.051504	6.997913	-3.85414	978	down	coding
221577_x_at	GDF15	NM_004864	growth differentiation factor 15	6.971487	8.916081	-3.849293	979	down	coding
212611_at	DTX4	NM_015177	deltex homolog 4 (Drosophila)	7.334677	5.391537	3.845416	980	up	coding
204204_at	SLC31A2	NM_001860	solute carrier family 31 (copper transporters), member 2	8.158085	10.101064	-3.844987	981	down	coding
217678_at	SLC7A11	NM_014331	solute carrier family 7 (anionic amino acid transporter light chain, xc- system), member 11	9.475319	7.532726	3.84396	982	up	coding
205079_s_at	MPDZ	NM_001261406	multiple PDZ domain protein	7.67691	9.618245	-3.840608	983	down	coding
219895_at	TMEM255A	NM_001104544	transmembrane protein 255A	5.086171	3.145314	3.839336	984	up	coding
39729_at	PRDX2	NM_005809	peroxiredoxin 2	9.754433	11.694803	-3.83804	985	down	coding
204114_at	NID2	NM_007361	nidogen 2 (osteonidogen)	7.329401	9.268875	-3.835658	986	down	coding
206765_at	KCNJ2	NM_000891	potassium inwardly-rectifying channel, subfamily J, member 2	7.197332	5.257884	3.835589	987	up	coding
227638_at	EPG5	NM_020964	ectopic P-granules autophagy protein 5 homolog (C. elegans)	8.010127	9.949106	-3.834341	988	down	coding
201850_at	CAPG	NM_001256139	capping protein (actin filament), gelsolin-like	8.500736	10.434639	-3.820874	989	down	coding
209228_x_at	TUSC3	NM_006765	tumor suppressor candidate 3	9.41205	11.344967	-3.818265	990	down	coding
227458_at	CD274	NM_001267706	CD274 molecule	6.540262	8.473065	-3.817962	991	down	coding
236079_at	LOC202025	---	uncharacterized LOC202025	6.367281	8.299884	-3.817433	992	down	coding
225525_at	KIAA1671	NM_001145206	KIAA1671	9.142153	7.209995	3.816256	993	up	coding
203424_s_at	IGFBP5	NM_000599	insulin-like growth factor binding protein 5	6.485606	8.417103	-3.814507	994	down	coding
209897_s_at	SLIT2	NM_004787	slit homolog 2 (Drosophila)	8.67595	10.60682	-3.812851	995	down	coding
1566342_at	SOD2	NM_000636	superoxide dismutase 2, mitochondrial	6.876542	4.946262	3.811292	996	up	coding
207703_at	NLGN4Y	NM_001164238	neuroligin 4, Y-linked	4.851876	6.780238	-3.806228	997	down	coding
238493_at	ZNF506	NM_001099269	zinc finger protein 506	3.756766	5.685057	-3.806041	998	down	coding
201261_x_at	BGN	NM_001711	biglycan	8.434522	10.362224	-3.804488	999	down	coding
213802_at	PRSS12	NM_003619	protease, serine, 12 (neurotrypsin, motopsin)	6.169592	8.097227	-3.80431	1000	down	coding
1568763_s_at	LOC728613	NM_001267556	programmed cell death 6 pseudogene	10.095479	8.168274	3.803177	1001	up	coding
220666_at	---	---	---	5.767089	3.842555	3.796142	1002	up	coding
206460_at	AJAP1	NM_001042478	adherens junctions associated protein 1	7.160138	5.23583	3.795547	1003	up	coding
223316_at	CCDC3	NM_031455	coiled-coil domain containing 3	9.32187	7.398939	3.791927	1004	up	coding
228731_at	GUCY1A2	NM_000855	guanylate cyclase 1, soluble, alpha 2	5.673729	3.751421	3.79029	1005	up	coding
238332_at	ANKRD29	NM_173505	ankyrin repeat domain 29	6.844687	8.766081	-3.78789	1006	down	coding
228438_at	LOC100132891	NR_033651	uncharacterized LOC100132891	5.128833	7.049245	-3.785312	1007	down	coding
1555372_at	BCL2L11	NM_001204106	BCL2-like 11 (apoptosis facilitator)	7.159205	5.241318	3.778693	1008	up	coding
228234_at	TICAM2	NM_001164468	toll-like receptor adaptor molecule 2	8.944485	10.860091	-3.772723	1009	down	coding
236503_at	---	---	---	7.170831	5.255268	3.77261	1010	up	coding
209427_at	SMTN	NM_001207017	smoothelin	8.216335	10.131765	-3.772261	1011	down	coding
242532_at	---	---	---	5.432849	7.348074	-3.771726	1012	down	coding
223800_s_at	LIMS3	NM_001205288	LIM and senescent cell antigen-like domains 3	5.805162	7.719662	-3.769832	1013	down	coding
223276_at	SMIM3	NM_032947	small integral membrane protein 3	9.047546	10.961253	-3.767759	1014	down	coding
243423_at	TNIP1	NM_001252385	TNFAIP3 interacting protein 1	6.498236	8.411911	-3.767677	1015	down	coding
239710_at	FIGN	NM_018086	fidgetin	7.599636	5.686504	3.766259	1016	up	coding
241473_at	---	---	---	4.137132	6.050049	-3.765697	1017	down	coding
208131_s_at	PTGIS	NM_000961	prostaglandin I2 (prostacyclin) synthase	7.103344	9.014935	-3.762237	1018	down	coding
243386_at	CASZ1	NM_001039183	castor zinc finger 1	5.178478	3.267845	3.759741	1019	up	coding
203058_s_at	PAPSS2	NM_001015880	3'-phosphoadenosine 5'-phosphosulfate synthase 2	9.086139	10.99485	-3.754735	1020	down	coding
202510_s_at	TNFAIP2	NM_006291	tumor necrosis factor, alpha-induced protein 2	8.493406	6.585053	3.753804	1021	up	coding
226390_at	STARD4	NM_139164	StAR-related lipid transfer (START) domain containing 4	9.630113	11.538188	-3.75308	1022	down	coding
243993_at	---	---	---	7.753016	9.661011	-3.752872	1023	down	coding
230051_at	PROSER2	NM_153256	proline and serine-rich protein 2	6.789164	4.88145	3.752141	1024	up	coding
223566_s_at	BCOR	NM_001123383	BCL6 corepressor	7.835689	5.929227	3.748886	1025	up	coding
214454_at	ADAMTS2	NM_014244	ADAM metallopeptidase with thrombospondin type 1 motif, 2	6.541177	8.446131	-3.744969	1026	down	coding
239108_at	FAR2	NM_001271783	fatty acyl CoA reductase 2	7.917378	6.012551	3.744639	1027	up	coding
238865_at	PABPC4L	NM_001114734	poly(A) binding protein, cytoplasmic 4-like	7.491737	5.587266	3.743717	1028	up	coding
201308_s_at	SEPT11	NM_018243	septin 11	7.375626	9.279784	-3.742904	1029	down	coding
228335_at	CLDN11	NM_001185056	claudin 11	9.00043	10.90455	-3.742805	1030	down	coding
1558152_at	LOC100131262	XR_132952	uncharacterized LOC100131262	7.11175	9.015161	-3.740966	1031	down	coding
207149_at	CDH12	NM_004061	cadherin 12, type 2 (N-cadherin 2)	5.450001	3.547919	3.737521	1032	up	coding
239331_at	---	---	---	8.946624	10.848343	-3.736582	1033	down	coding
222547_at	MAP4K4	NM_001242559	mitogen-activated protein kinase kinase kinase kinase 4	8.527534	10.428427	-3.734443	1034	down	coding
204400_at	EFS	NM_001277174	embryonal Fyn-associated substrate	6.580555	8.480712	-3.732538	1035	down	coding
207360_s_at	NTSR1	NM_002531	neurotensin receptor 1 (high affinity)	7.077113	8.976545	-3.730663	1036	down	coding
215198_s_at	CALD1	NM_004342	caldesmon 1	7.103673	9.003018	-3.730438	1037	down	coding
201724_s_at	GALNT1	NM_020474	UDP-N-acetyl-alpha-D-galactosamine:polypeptide N-acetylgalactosaminyltransferase 1 (GalNAc-T1)	9.707829	11.607007	-3.730007	1038	down	coding
209101_at	CTGF	NM_001901	connective tissue growth factor	11.519374	13.418337	-3.72945	1039	down	coding
220319_s_at	MYLIP	NM_013262	myosin regulatory light chain interacting protein	7.993846	6.095102	3.728885	1040	up	coding
209200_at	MEF2C	NM_001131005	myocyte enhancer factor 2C	9.111711	7.213014	3.728763	1041	up	coding
230738_at	OTTHUMG00000178927	---	NULL	6.956956	5.059423	3.725755	1042	up	coding
1555097_a_at	PTGFR	NM_000959	prostaglandin F receptor (FP)	6.076381	4.179948	3.722916	1043	up	coding
237034_at	OTTHUMG00000175845	---	NULL	6.561334	4.665043	3.722549	1044	up	coding
209806_at	HIST1H2BK	NM_080593	histone cluster 1, H2bk	12.397844	10.502449	3.720238	1045	up	coding
205286_at	TFAP2C	NM_003222	transcription factor AP-2 gamma (activating enhancer binding protein 2 gamma)	7.99046	6.096508	3.71652	1046	up	coding
221447_s_at	GLT8D2	NM_031302	glycosyltransferase 8 domain containing 2	8.582342	10.47517	-3.713624	1047	down	coding
219433_at	BCOR	NM_001123383	BCL6 corepressor	8.017818	6.125001	3.713597	1048	up	coding
1559394_a_at	---	---	---	6.961118	8.853023	-3.711248	1049	down	coding
210367_s_at	PTGES	NM_004878	prostaglandin E synthase	8.764896	6.876198	3.703009	1050	up	coding
205822_s_at	HMGCS1	NM_001098272	3-hydroxy-3-methylglutaryl-CoA synthase 1 (soluble)	8.709682	10.598249	-3.702673	1051	down	coding
208546_x_at	HIST1H2BH	NM_003524	histone cluster 1, H2bh	9.019737	7.131661	3.701414	1052	up	coding
214604_at	HOXD11	NM_021192	homeobox D11	6.773817	4.886905	3.698427	1053	up	coding
244840_x_at	DOCK4	NM_014705	dedicator of cytokinesis 4	6.769503	8.655635	-3.696429	1054	down	coding
223594_at	TMEM117	NM_032256	transmembrane protein 117	7.330896	9.216862	-3.696004	1055	down	coding
205891_at	ADORA2B	NM_000676	adenosine A2b receptor	9.42987	7.544492	3.694498	1056	up	coding
205884_at	ITGA4	NM_000885	integrin, alpha 4 (antigen CD49D, alpha 4 subunit of VLA-4 receptor)	6.983409	5.098108	3.694301	1057	up	coding
219049_at	CSGALNACT1	NM_001130518	chondroitin sulfate N-acetylgalactosaminyltransferase 1	5.754567	3.869763	3.693028	1058	up	coding
244359_s_at	---	---	---	6.407205	4.522691	3.692284	1059	up	coding
225171_at	ARHGAP18	NM_033515	Rho GTPase activating protein 18	8.844806	10.728451	-3.690062	1060	down	coding
226811_at	FAM46C	NM_017709	family with sequence similarity 46, member C	7.251274	5.368357	3.6882	1061	up	coding
1553995_a_at	NT5E	NM_001204813	5'-nucleotidase, ecto (CD73)	8.01583	9.89833	-3.687135	1062	down	coding
239155_at	CXADR	NM_001207063	coxsackie virus and adenovirus receptor	6.285593	4.404023	3.684758	1063	up	coding
228964_at	PRDM1	NM_001198	PR domain containing 1, with ZNF domain	5.836592	7.717673	-3.683509	1064	down	coding
215223_s_at	LOC100129518	NM_000636	uncharacterized LOC100129518	9.88308	8.002381	3.682535	1065	up	coding
225604_s_at	GLIPR2	NM_022343	GLI pathogenesis-related 2	8.035811	9.916269	-3.681919	1066	down	coding
214469_at	HIST1H2AB	NM_003513	histone cluster 1, H2ab	6.834995	4.956722	3.676346	1067	up	coding
209343_at	EFHD1	NM_001243252	EF-hand domain family, member D1	8.192928	6.314843	3.675867	1068	up	coding
231382_at	FGF18	NM_003862	fibroblast growth factor 18	7.398121	5.52057	3.674509	1069	up	coding
226618_at	UBE2QL1	NM_001145161	ubiquitin-conjugating enzyme E2Q family-like 1	6.838374	4.961065	3.67389	1070	up	coding
229116_at	CNKSR2	NM_001168647	connector enhancer of kinase suppressor of Ras 2	6.005401	4.128123	3.673813	1071	up	coding
206488_s_at	CD36	NM_000072	CD36 molecule (thrombospondin receptor)	6.524752	4.647779	3.673036	1072	up	coding
206529_x_at	SLC26A4	NM_000441	solute carrier family 26, member 4	4.52533	6.401006	-3.669735	1073	down	coding
223129_x_at	MYLIP	NM_013262	myosin regulatory light chain interacting protein	8.438205	6.563204	3.668018	1074	up	coding
215789_s_at	AJAP1	NM_001042478	adherens junctions associated protein 1	7.410602	5.53727	3.663778	1075	up	coding
223842_s_at	SCARA3	NM_016240	scavenger receptor class A, member 3	7.088539	8.960769	-3.66098	1076	down	coding
239872_at	---	---	---	4.503661	6.37586	-3.660902	1077	down	coding
219412_at	RAB38	NM_022337	RAB38, member RAS oncogene family	6.683615	8.554654	-3.65796	1078	down	coding
231786_at	HOXA13	NM_000522	homeobox A13	6.010023	4.139458	3.656758	1079	up	coding
240279_at	---	---	---	6.317825	8.187188	-3.653711	1080	down	coding
219440_at	RAI2	NM_001172732	retinoic acid induced 2	5.907636	4.038331	3.653565	1081	up	coding
226107_at	C1GALT1	NM_020156	core 1 synthase, glycoprotein-N-acetylgalactosamine 3-beta-galactosyltransferase, 1	8.171476	10.040575	-3.653044	1082	down	coding
207038_at	SLC16A6	NM_001174166	solute carrier family 16, member 6 (monocarboxylic acid transporter 7)	6.502596	8.371629	-3.652877	1083	down	coding
204719_at	ABCA8	NM_007168	ATP-binding cassette, sub-family A (ABC1), member 8	5.765936	7.634883	-3.652658	1084	down	coding
238604_at	---	---	---	8.508413	10.377174	-3.652187	1085	down	coding
235456_at	---	---	---	7.60701	5.738789	3.650822	1086	up	coding
1554795_a_at	FBLIM1	NM_001024215	filamin binding LIM protein 1	6.140225	8.007533	-3.648511	1087	down	coding
205935_at	FOXF1	NM_001451	forkhead box F1	7.169462	5.303893	3.644116	1088	up	coding
209621_s_at	PDLIM3	NM_001114107	PDZ and LIM domain 3	7.653361	9.518665	-3.643447	1089	down	coding
1569878_at	CCNYL2	XM_003959987	cyclin Y-like 2	7.122343	5.260511	3.634688	1090	up	coding
239250_at	ZNF542	NM_194319	zinc finger protein 542	6.50607	8.367076	-3.632609	1091	down	coding
203060_s_at	PAPSS2	NM_001015880	3'-phosphoadenosine 5'-phosphosulfate synthase 2	10.271784	12.131995	-3.630607	1092	down	coding
230319_at	---	---	---	5.759859	3.900157	3.629326	1093	up	coding
224950_at	PTGFRN	NM_020440	prostaglandin F2 receptor inhibitor	9.081023	7.221619	3.628578	1094	up	coding
203323_at	CAV2	NM_001206747	caveolin 2	8.8581	10.717335	-3.628153	1095	down	coding
222835_at	THSD4	NM_024817	thrombospondin, type I, domain containing 4	8.423008	10.281077	-3.62522	1096	down	coding
238565_at	OTTHUMG00000169422	---	NULL	7.306895	9.164894	-3.625045	1097	down	coding
205374_at	SLN	NM_003063	sarcolipin	7.563062	5.705305	3.624438	1098	up	coding
205798_at	IL7R	NM_002185	interleukin 7 receptor	7.935035	6.077652	3.623498	1099	up	coding
213107_at	TNIK	NM_001161560	TRAF2 and NCK interacting kinase	8.234754	6.377821	3.622369	1100	up	coding
225388_at	TSPAN5	NM_005723	tetraspanin 5	8.957494	10.814203	-3.621806	1101	down	coding
210997_at	HGF	NM_000601	hepatocyte growth factor (hepapoietin A; scatter factor)	5.02679	6.882715	-3.619837	1102	down	coding
220672_at	PPP4R4	NM_020958	protein phosphatase 4, regulatory subunit 4	5.831823	3.976233	3.618996	1103	up	coding
234224_at	---	---	---	5.908482	7.763504	-3.617573	1104	down	coding
228974_at	ZNF677	NM_182609	zinc finger protein 677	5.632237	7.485465	-3.613077	1105	down	coding
228740_at	OTTHUMG00000172945	---	NULL	4.832364	6.683738	-3.608438	1106	down	coding
1558996_at	FOXP1	NM_001012505	forkhead box P1	4.926352	6.77761	-3.608147	1107	down	coding
231034_s_at	---	---	---	7.279482	9.13006	-3.606447	1108	down	coding
210026_s_at	CARD10	NM_014550	caspase recruitment domain family, member 10	8.831314	6.981159	3.605388	1109	up	coding
232473_at	---	---	---	6.588459	8.438064	-3.604014	1110	down	coding
238478_at	BNC2	NM_017637	basonuclin 2	7.74001	9.5855	-3.593749	1111	down	coding
225532_at	CABLES1	NM_001100619	Cdk5 and Abl enzyme substrate 1	8.4238	6.578446	3.593412	1112	up	coding
208092_s_at	FAM49A	NM_030797	family with sequence similarity 49, member A	6.75228	4.907342	3.592374	1113	up	coding
202708_s_at	HIST2H2BE	NM_003528	histone cluster 2, H2be	8.872176	7.027581	3.59152	1114	up	coding
203417_at	MFAP2	NM_001135247	microfibrillar-associated protein 2	9.120558	10.96281	-3.585694	1115	down	coding
209227_at	TUSC3	NM_006765	tumor suppressor candidate 3	6.427834	8.267063	-3.578188	1116	down	coding
220673_s_at	PPP4R4	NM_020958	protein phosphatase 4, regulatory subunit 4	5.871641	4.032933	3.576895	1117	up	coding
232676_x_at	MYEF2	NM_016132	myelin expression factor 2	9.330196	7.491825	3.576061	1118	up	coding
229669_at	OTTHUMG00000178937	---	NULL	6.758084	4.9199	3.575596	1119	up	coding
233388_at	---	---	---	6.63501	8.472748	-3.574492	1120	down	coding
221911_at	ETV1	NM_001163147	ets variant 1	8.713957	10.551151	-3.573145	1121	down	coding
223688_s_at	LY6K	NM_001160354	lymphocyte antigen 6 complex, locus K	6.436881	4.600779	3.570441	1122	up	coding
212706_at	RASA4	NM_001079877	RAS p21 protein activator 4	6.354743	4.519415	3.568526	1123	up	coding
201722_s_at	GALNT1	NM_020474	UDP-N-acetyl-alpha-D-galactosamine:polypeptide N-acetylgalactosaminyltransferase 1 (GalNAc-T1)	10.26515	12.098945	-3.564734	1124	down	coding
233465_at	---	---	---	4.376231	6.209752	-3.564057	1125	down	coding
209487_at	RBPMS	NM_001008710	RNA binding protein with multiple splicing	7.554877	9.387671	-3.562264	1126	down	coding
213110_s_at	COL4A5	NM_000495	collagen, type IV, alpha 5	6.836789	5.004437	3.561173	1127	up	coding
239903_at	TPBG	NM_001166392	trophoblast glycoprotein	6.00692	7.838879	-3.560201	1128	down	coding
204017_at	KDELR3	NM_006855	KDEL (Lys-Asp-Glu-Leu) endoplasmic reticulum protein retention receptor 3	10.878862	12.710665	-3.559817	1129	down	coding
201617_x_at	CALD1	NM_004342	caldesmon 1	9.429935	11.260954	-3.557883	1130	down	coding
215294_s_at	SMARCA1	NM_003069	SWI/SNF related, matrix associated, actin dependent regulator of chromatin, subfamily a, member 1	6.910085	8.741098	-3.557868	1131	down	coding
205476_at	CCL20	NM_001130046	chemokine (C-C motif) ligand 20	4.293103	6.124005	-3.557595	1132	down	coding
202719_s_at	TES	NM_015641	testis derived transcript (3 LIM domains)	7.311549	9.142091	-3.556707	1133	down	coding
209301_at	CA2	NM_000067	carbonic anhydrase II	5.780196	3.94986	3.556199	1134	up	coding
206448_at	ZNF365	NM_014951	zinc finger protein 365	7.212967	9.042981	-3.555405	1135	down	coding
229352_at	SPESP1	NM_145658	sperm equatorial segment protein 1	3.763502	5.59273	-3.55347	1136	down	coding
209460_at	ABAT	NM_000663	4-aminobutyrate aminotransferase	5.661857	7.490341	-3.551638	1137	down	coding
232242_at	PTPRG-AS1	NR_038281	PTPRG antisense RNA 1	3.777856	5.606004	-3.550811	1138	down	coding
228771_at	ADRBK2	NM_005160	adrenergic, beta, receptor kinase 2	7.487608	5.6599	3.549726	1139	up	coding
1559867_at	---	---	---	7.128294	5.301156	3.548326	1140	up	coding
210950_s_at	FDFT1	NM_004462	farnesyl-diphosphate farnesyltransferase 1	11.109796	12.935504	-3.54481	1141	down	coding
227180_at	ELOVL7	NM_001104558	ELOVL fatty acid elongase 7	6.374481	4.55034	3.54096	1142	up	coding
201791_s_at	DHCR7	NM_001163817	7-dehydrocholesterol reductase	9.346742	11.170706	-3.540526	1143	down	coding
230968_at	GS1-465N13.1	---	NULL	6.738582	4.915215	3.539062	1144	up	coding
231984_at	MTAP	NM_002451	methylthioadenosine phosphorylase	7.220604	9.043839	-3.538739	1145	down	coding
206315_at	CRLF1	NM_004750	cytokine receptor-like factor 1	6.820017	8.643241	-3.538711	1146	down	coding
209211_at	KLF5	NM_001730	Kruppel-like factor 5 (intestinal)	7.003126	5.180001	3.538467	1147	up	coding
209184_s_at	IRS2	NM_003749	insulin receptor substrate 2	7.628417	9.451443	-3.538225	1148	down	coding
223687_s_at	LY6K	NM_001160354	lymphocyte antigen 6 complex, locus K	9.957206	8.134337	3.53784	1149	up	coding
244289_at	ZNF300P1	NR_026867	zinc finger protein 300 pseudogene 1	4.344469	6.166958	-3.536908	1150	down	coding
205433_at	BCHE	NM_000055	butyrylcholinesterase	5.482211	3.659959	3.536327	1151	up	coding
1554445_at	ZNF85	NM_001256171	zinc finger protein 85	5.620521	7.442772	-3.536324	1152	down	coding
229566_at	LOC645638	NR_030732	WDNM1-like pseudogene	9.550556	7.728482	3.535891	1153	up	coding
243514_at	---	---	---	7.24482	9.066291	-3.534414	1154	down	coding
235172_at	---	---	---	6.990949	5.170185	3.532682	1155	up	coding
228155_at	FAM213A	NM_001243778	family with sequence similarity 213, member A	8.380595	10.20011	-3.529625	1156	down	coding
238608_at	---	---	---	5.850826	7.669915	-3.528582	1157	down	coding
225871_at	STEAP2	NM_001040665	STEAP family member 2, metalloreductase	7.07105	8.888746	-3.525179	1158	down	coding
226189_at	ITGB8	NM_002214	integrin, beta 8	6.45068	8.267131	-3.522136	1159	down	coding
227961_at	CTSB	NM_001908	cathepsin B	9.255275	11.071537	-3.521676	1160	down	coding
215116_s_at	DNM1	NM_001005336	dynamin 1	6.680201	8.495625	-3.51963	1161	down	coding
230198_at	---	---	---	6.485759	4.670393	3.519489	1162	up	coding
203789_s_at	SEMA3C	NM_006379	sema domain, immunoglobulin domain (Ig), short basic domain, secreted, (semaphorin) 3C	9.217963	11.032838	-3.518292	1163	down	coding
213780_at	TCHH	NM_007113	trichohyalin	5.848816	4.033983	3.518189	1164	up	coding
204469_at	PTPRZ1	NM_001206838	protein tyrosine phosphatase, receptor-type, Z polypeptide 1	5.2386	3.424003	3.517614	1165	up	coding
227749_at	POU2F2	NM_001207025	POU class 2 homeobox 2	6.80405	8.618313	-3.516798	1166	down	coding
211330_s_at	HFE	NM_000410	hemochromatosis	6.302813	8.116981	-3.516568	1167	down	coding
1568618_a_at	GALNT1	NM_020474	UDP-N-acetyl-alpha-D-galactosamine:polypeptide N-acetylgalactosaminyltransferase 1 (GalNAc-T1)	10.657971	12.471418	-3.514812	1168	down	coding
215641_at	SEC24D	NM_014822	SEC24 family, member D (S. cerevisiae)	6.017228	7.829917	-3.512965	1169	down	coding
1559360_at	---	---	---	8.092972	6.280346	3.512812	1170	up	coding
226757_at	IFIT2	NM_001547	interferon-induced protein with tetratricopeptide repeats 2	8.458995	6.646508	3.512474	1171	up	coding
239572_at	GJA3	NM_021954	gap junction protein, alpha 3, 46kDa	6.092512	4.280101	3.512287	1172	up	coding
204451_at	FZD1	NM_003505	frizzled family receptor 1	8.665194	10.477087	-3.511027	1173	down	coding
243878_at	---	---	---	3.508805	5.318928	-3.506721	1174	down	coding
204712_at	WIF1	NM_007191	WNT inhibitory factor 1	6.721799	4.912048	3.505818	1175	up	coding
1570360_s_at	DDX3Y	NM_001122665	DEAD (Asp-Glu-Ala-Asp) box polypeptide 3, Y-linked	5.292996	7.10206	-3.504149	1176	down	coding
228221_at	SLC44A3	NM_001114106	solute carrier family 44, member 3	6.713745	4.905747	3.501561	1177	up	coding
244070_at	SYNE1	NM_001099267	spectrin repeat containing, nuclear envelope 1	5.630383	7.43832	-3.501411	1178	down	coding
1552457_a_at	ADAMTSL1	NM_001040272	ADAMTS-like 1	4.804476	6.612271	-3.501069	1179	down	coding
208944_at	TGFBR2	NM_001024847	transforming growth factor, beta receptor II (70/80kDa)	10.497625	12.303848	-3.497256	1180	down	coding
206571_s_at	MAP4K4	NM_001242559	mitogen-activated protein kinase kinase kinase kinase 4	10.041716	11.845695	-3.49182	1181	down	coding
231431_s_at	LOC100505573	XR_109180	uncharacterized LOC100505573	9.167053	7.363192	3.491534	1182	up	coding
220147_s_at	FAM60A	NM_001135811	family with sequence similarity 60, member A	10.731048	8.927247	3.491389	1183	up	coding
202760_s_at	AKAP2	NM_001004065	A kinase (PRKA) anchor protein 2	9.479818	11.282947	-3.489762	1184	down	coding
215767_at	ZNF804A	NM_194250	zinc finger protein 804A	6.535505	4.732935	3.488411	1185	up	coding
201809_s_at	ENG	NM_000118	endoglin	8.224581	10.025914	-3.485422	1186	down	coding
201328_at	ETS2	NM_001256295	v-ets erythroblastosis virus E26 oncogene homolog 2 (avian)	8.907994	7.107369	3.48371	1187	up	coding
203798_s_at	VSNL1	NM_003385	visinin-like 1	6.083668	4.28401	3.481377	1188	up	coding
229313_at	ANO5	NM_001142649	anoctamin 5	6.376542	4.577056	3.480962	1189	up	coding
224215_s_at	DLL1	NM_005618	delta-like 1 (Drosophila)	5.616726	3.817251	3.480936	1190	up	coding
209369_at	ANXA3	NM_005139	annexin A3	5.615222	3.816586	3.478911	1191	up	coding
228698_at	SOX7	NM_031439	SRY (sex determining region Y)-box 7	6.100131	4.302206	3.477197	1192	up	coding
243357_at	NEGR1	NM_173808	neuronal growth regulator 1	6.699923	8.496398	-3.473705	1193	down	coding
229437_at	MIR155	NR_001458	microRNA 155	5.417222	7.213229	-3.472577	1194	down	coding
227384_s_at	LINC00623	NR_024510	long intergenic non-protein coding RNA 623	9.607006	7.811234	3.472013	1195	up	coding
239519_at	---	---	---	6.396124	8.191668	-3.471464	1196	down	coding
202273_at	PDGFRB	NM_002609	platelet-derived growth factor receptor, beta polypeptide	7.769602	9.565108	-3.471371	1197	down	coding
209199_s_at	MEF2C	NM_001131005	myocyte enhancer factor 2C	9.500784	7.705579	3.470647	1198	up	coding
210538_s_at	BIRC3	NM_001165	baculoviral IAP repeat containing 3	6.359257	4.564309	3.470031	1199	up	coding
241535_at	LOC101060391	XM_003960282	uncharacterized LOC101060391	4.452051	6.246086	-3.467835	1200	down	coding
227787_s_at	MED30	NM_080651	mediator complex subunit 30	10.411768	8.61776	3.467769	1201	up	coding
219973_at	ARSJ	NM_024590	arylsulfatase family, member J	7.624509	9.417513	-3.465358	1202	down	coding
1568287_at	HMGA2	NM_001015886	high mobility group AT-hook 2	3.660848	5.452975	-3.463252	1203	down	coding
227654_at	FAM65C	NM_080829	family with sequence similarity 65, member C	7.363473	5.571424	3.463064	1204	up	coding
203811_s_at	DNAJB4	NM_007034	DnaJ (Hsp40) homolog, subfamily B, member 4	8.866708	10.658217	-3.461768	1205	down	coding
223313_s_at	MAGED4	NM_001098800	melanoma antigen family D, 4	8.297918	10.089322	-3.461516	1206	down	coding
227623_at	CACNA2D1	NM_000722	calcium channel, voltage-dependent, alpha 2/delta subunit 1	8.550788	10.341155	-3.459028	1207	down	coding
213416_at	ITGA4	NM_000885	integrin, alpha 4 (antigen CD49D, alpha 4 subunit of VLA-4 receptor)	9.397536	7.607349	3.458598	1208	up	coding
225968_at	PRICKLE2	NM_198859	prickle homolog 2 (Drosophila)	7.190372	8.978294	-3.453171	1209	down	coding
205505_at	GCNT1	NM_001097633	glucosaminyl (N-acetyl) transferase 1, core 2	7.065144	8.852808	-3.452554	1210	down	coding
232287_at	ERCC6-PGBD3	NM_001277058	ERCC6-PGBD3 readthrough	7.063596	8.850818	-3.451497	1211	down	coding
226125_at	LOC100288152	XR_108569	uncharacterized LOC100288152	8.987892	7.201124	3.450411	1212	up	coding
219257_s_at	SPHK1	NM_001142601	sphingosine kinase 1	7.679019	9.465021	-3.448579	1213	down	coding
223038_s_at	FAM60A	NM_001135811	family with sequence similarity 60, member A	9.136939	7.351307	3.447694	1214	up	coding
203423_at	RBP1	NM_001130992	retinol binding protein 1, cellular	7.911289	6.125735	3.447507	1215	up	coding
228150_at	SEC16B	NM_033127	SEC16 homolog B (S. cerevisiae)	5.991213	7.774442	-3.441958	1216	down	coding
203837_at	MAP3K5	NM_005923	mitogen-activated protein kinase kinase kinase 5	6.966071	8.748243	-3.439436	1217	down	coding
201329_s_at	ETS2	NM_001256295	v-ets erythroblastosis virus E26 oncogene homolog 2 (avian)	8.768254	6.988138	3.434537	1218	up	coding
205399_at	DCLK1	NM_001195415	doublecortin-like kinase 1	8.293892	6.513925	3.434184	1219	up	coding
223496_s_at	CCDC8	NM_032040	coiled-coil domain containing 8	5.260498	7.039952	-3.432962	1220	down	coding
1557155_a_at	---	---	---	7.686345	5.90726	3.432084	1221	up	coding
206280_at	CDH18	NM_001167667	cadherin 18, type 2	6.737996	4.959487	3.430713	1222	up	coding
1559006_at	---	---	---	8.126542	6.348687	3.42916	1223	up	coding
203836_s_at	MAP3K5	NM_005923	mitogen-activated protein kinase kinase kinase 5	7.220586	8.998397	-3.429054	1224	down	coding
202575_at	CRABP2	NM_001199723	cellular retinoic acid binding protein 2	9.284428	7.507053	3.428019	1225	up	coding
207850_at	CXCL3	NM_002090	chemokine (C-X-C motif) ligand 3	6.510828	8.28784	-3.427156	1226	down	coding
225155_at	SNHG5	NR_002743	small nucleolar RNA host gene 5 (non-protein coding)	12.460416	10.685296	3.422666	1227	up	coding
238067_at	TBC1D8B	NM_017752	TBC1 domain family, member 8B (with GRAM domain)	5.695097	7.469868	-3.421838	1228	down	coding
242874_at	OTTHUMG00000172989	---	NULL	5.695468	7.469713	-3.420589	1229	down	coding
214290_s_at	HIST2H2AA3	NM_001040874	histone cluster 2, H2aa3	11.31442	9.540583	3.419622	1230	up	coding
229751_s_at	PUS7L	NM_001098614	pseudouridylate synthase 7 homolog (S. cerevisiae)-like	6.734467	8.508058	-3.419039	1231	down	coding
201107_s_at	THBS1	NM_003246	thrombospondin 1	5.340024	7.113382	-3.418488	1232	down	coding
205535_s_at	PCDH7	NM_001173523	protocadherin 7	5.80831	4.035257	3.417765	1233	up	coding
1559007_s_at	---	---	---	6.609692	4.837034	3.416828	1234	up	coding
219179_at	DACT1	NM_001079520	dishevelled-binding antagonist of beta-catenin 1	8.577741	6.805421	3.416029	1235	up	coding
212110_at	SLC39A14	NM_001128431	solute carrier family 39 (zinc transporter), member 14	10.509163	12.281036	-3.414971	1236	down	coding
201790_s_at	DHCR7	NM_001163817	7-dehydrocholesterol reductase	8.608963	10.380611	-3.414439	1237	down	coding
235801_at	TUSC3	NM_006765	tumor suppressor candidate 3	5.815952	7.587582	-3.414396	1238	down	coding
1555935_s_at	HUNK	NM_014586	hormonally up-regulated Neu-associated kinase	7.680683	5.910295	3.411456	1239	up	coding
206757_at	PDE5A	NM_001083	phosphodiesterase 5A, cGMP-specific	5.304368	3.534656	3.409858	1240	up	coding
218717_s_at	LEPREL1	NM_001134418	leprecan-like 1	8.852894	7.083737	3.408548	1241	up	coding
212091_s_at	COL6A1	NM_001848	collagen, type VI, alpha 1	8.085336	9.854095	-3.407608	1242	down	coding
223482_at	TMEM120A	NM_031925	transmembrane protein 120A	8.517269	10.284984	-3.405143	1243	down	coding
220945_x_at	MANSC1	NM_018050	MANSC domain containing 1	5.018029	6.784136	-3.401348	1244	down	coding
222548_s_at	MAP4K4	NM_001242559	mitogen-activated protein kinase kinase kinase kinase 4	8.901105	10.666271	-3.399131	1245	down	coding
212746_s_at	CEP170	NM_001042404	centrosomal protein 170kDa	9.76491	11.529804	-3.39849	1246	down	coding
203372_s_at	SOCS2	NM_001270467	suppressor of cytokine signaling 2	7.093127	5.329414	3.39571	1247	up	coding
227492_at	OCLN	NM_001205254	occludin	8.160341	6.396642	3.395676	1248	up	coding
208894_at	HLA-DRA	NM_019111	major histocompatibility complex, class II, DR alpha	6.340056	4.577455	3.393094	1249	up	coding
238430_x_at	SLFN5	NM_144975	schlafen family member 5	8.925578	10.687841	-3.392299	1250	down	coding
218002_s_at	CXCL14	NM_004887	chemokine (C-X-C motif) ligand 14	6.735342	4.973177	3.392067	1251	up	coding
1555370_a_at	CAMTA1	NM_001195563	calmodulin binding transcription activator 1	7.721791	5.960157	3.39082	1252	up	coding
1560871_a_at	---	---	---	5.440843	7.201465	-3.388441	1253	down	coding
201506_at	TGFBI	NM_000358	transforming growth factor, beta-induced, 68kDa	12.000532	13.761038	-3.388168	1254	down	coding
241140_at	LMO7	NM_005358	LIM domain 7	4.606248	6.366428	-3.387405	1255	down	coding
227329_at	ZBTB46	NM_025224	zinc finger and BTB domain containing 46	6.934195	5.174682	3.385839	1256	up	coding
229480_at	MAGI2-AS3	NR_038343	MAGI2 antisense RNA 3	6.310324	8.069405	-3.384825	1257	down	coding
220161_s_at	EPB41L4B	NM_018424	erythrocyte membrane protein band 4.1 like 4B	7.982916	6.224098	3.384207	1258	up	coding
1552671_a_at	SLC9A7	NM_001257291	solute carrier family 9, subfamily A (NHE7, cation proton antiporter 7), member 7	6.213726	7.972007	-3.382949	1259	down	coding
221530_s_at	BHLHE41	NM_030762	basic helix-loop-helix family, member e41	7.785689	6.027474	3.382793	1260	up	coding
217897_at	FXYD6	NM_001164831	FXYD domain containing ion transport regulator 6	8.959644	7.202435	3.380436	1261	up	coding
228827_at	RUNX1T1	NM_001198625	runt-related transcription factor 1; translocated to, 1 (cyclin D-related)	6.923804	8.680642	-3.379566	1262	down	coding
222772_at	MYEF2	NM_016132	myelin expression factor 2	7.223713	5.467087	3.379069	1263	up	coding
210845_s_at	PLAUR	NM_001005376	plasminogen activator, urokinase receptor	9.505182	11.261772	-3.378985	1264	down	coding
221884_at	MECOM	NM_001105077	MDS1 and EVI1 complex locus	7.357586	9.112675	-3.37547	1265	down	coding
230791_at	---	---	---	6.3683	4.618468	3.363194	1266	up	coding
60474_at	FERMT1	NM_017671	fermitin family member 1	7.125611	8.874758	-3.361598	1267	down	coding
203887_s_at	THBD	NM_000361	thrombomodulin	6.931584	5.183316	3.35955	1268	up	coding
220921_at	SPANXB1	NM_032461	SPANX family, member B1	6.093225	4.345644	3.357952	1269	up	coding
213568_at	OSR2	NM_001142462	odd-skipped related 2 (Drosophila)	7.341224	5.594695	3.355503	1270	up	coding
242450_at	RGMB	NM_001012761	RGM domain family, member B	5.311872	7.05787	-3.354268	1271	down	coding
218803_at	CHFR	NM_001161344	checkpoint with forkhead and ring finger domains, E3 ubiquitin protein ligase	7.512652	9.257518	-3.351638	1272	down	coding
219102_at	RCN3	NM_020650	reticulocalbin 3, EF-hand calcium binding domain	8.321363	10.065598	-3.350172	1273	down	coding
244708_at	SCN8A	NM_001177984	sodium channel, voltage gated, type VIII, alpha subunit	5.140825	6.884557	-3.349003	1274	down	coding
228314_at	LRRC8C	NM_032270	leucine rich repeat containing 8 family, member C	7.526196	9.26929	-3.347524	1275	down	coding
239952_at	LOC100996668	NM_001128128	uncharacterized LOC100996668	5.606196	7.348266	-3.345147	1276	down	coding
226150_at	PPAPDC1B	NM_001102559	phosphatidic acid phosphatase type 2 domain containing 1B	8.656365	10.398395	-3.345054	1277	down	coding
230906_at	GALNT10	NM_017540	UDP-N-acetyl-alpha-D-galactosamine:polypeptide N-acetylgalactosaminyltransferase 10 (GalNAc-T10)	7.257745	8.999723	-3.344935	1278	down	coding
203409_at	DDB2	NM_000107	damage-specific DNA binding protein 2, 48kDa	8.182867	9.924425	-3.34396	1279	down	coding
225314_at	OCIAD2	NM_001014446	OCIA domain containing 2	8.886779	10.627668	-3.34241	1280	down	coding
206440_at	LIN7A	NM_004664	lin-7 homolog A (C. elegans)	5.877563	7.617761	-3.340811	1281	down	coding
214472_at	HIST1H2AD	NM_003529	histone cluster 1, H2ad	6.908397	5.169335	3.338182	1282	up	coding
207191_s_at	ISLR	NM_005545	immunoglobulin superfamily containing leucine-rich repeat	6.354503	8.09227	-3.335186	1283	down	coding
209890_at	TSPAN5	NM_005723	tetraspanin 5	10.25892	11.994899	-3.331056	1284	down	coding
206866_at	CDH4	NM_001252338	cadherin 4, type 1, R-cadherin (retinal)	5.950054	7.685752	-3.330405	1285	down	coding
238532_at	DPF3	NM_012074	D4, zinc and double PHD fingers, family 3	6.685912	8.421533	-3.330228	1286	down	coding
238455_at	---	---	---	4.036817	5.772332	-3.329983	1287	down	coding
229095_s_at	LIMS3	NM_001205288	LIM and senescent cell antigen-like domains 3	4.656777	6.39158	-3.32834	1288	down	coding
226837_at	SPRED1	NM_152594	sprouty-related, EVH1 domain containing 1	9.201873	10.935862	-3.326463	1289	down	coding
216733_s_at	GATM	NM_001482	glycine amidinotransferase (L-arginine:glycine amidinotransferase)	5.850798	4.116976	3.326078	1290	up	coding
1565868_at	CD44	NM_000610	CD44 molecule (Indian blood group)	6.012766	7.745683	-3.323993	1291	down	coding
212096_s_at	MTUS1	NM_001001924	microtubule associated tumor suppressor 1	7.360629	5.628014	3.323296	1292	up	coding
204897_at	PTGER4	NM_000958	prostaglandin E receptor 4 (subtype EP4)	9.322865	11.055005	-3.322202	1293	down	coding
227786_at	MED30	NM_080651	mediator complex subunit 30	9.263913	7.531806	3.322127	1294	up	coding
215617_at	SPATS2L	NM_001100422	spermatogenesis associated, serine-rich 2-like	5.686837	7.418795	-3.321783	1295	down	coding
1561166_a_at	---	---	---	3.665323	5.396348	-3.319636	1296	down	coding
222412_s_at	SSR3	NM_007107	signal sequence receptor, gamma (translocon-associated protein gamma)	10.567019	12.297664	-3.318762	1297	down	coding
211663_x_at	PTGDS	NM_000954	prostaglandin D2 synthase 21kDa (brain)	6.863199	8.593043	-3.31692	1298	down	coding
238041_at	TCF12	NM_003205	transcription factor 12	7.521821	9.251438	-3.316398	1299	down	coding
227893_at	LINC00476	NR_023389	long intergenic non-protein coding RNA 476	8.018901	6.289591	3.315692	1300	up	coding
208490_x_at	HIST1H2BC	NM_003518	histone cluster 1, H2bc	9.44608	7.716779	3.315671	1301	up	coding
209909_s_at	TGFB2	NM_001135599	transforming growth factor, beta 2	7.092442	5.363377	3.315129	1302	up	coding
212338_at	MYO1D	NM_015194	myosin ID	5.211555	6.939504	-3.312566	1303	down	coding
200808_s_at	ZYX	NM_001010972	zyxin	8.2087	9.934928	-3.308617	1304	down	coding
214807_at	LOC100509635	XR_111050	uncharacterized LOC100509635	4.109366	5.834666	-3.30649	1305	down	coding
209591_s_at	BMP7	NM_001719	bone morphogenetic protein 7	5.798869	4.07366	3.306279	1306	up	coding
206239_s_at	SPINK1	NM_003122	serine peptidase inhibitor, Kazal type 1	5.871498	4.14777	3.302887	1307	up	coding
241652_x_at	LIN7A	NM_004664	lin-7 homolog A (C. elegans)	3.995621	5.718348	-3.300596	1308	down	coding
206084_at	PTPRR	NM_001207015	protein tyrosine phosphatase, receptor type, R	5.407247	3.684845	3.299853	1309	up	coding
242629_at	RAB3B	NM_002867	RAB3B, member RAS oncogene family	6.43238	8.154483	-3.29917	1310	down	coding
210621_s_at	RASA1	NM_002890	RAS p21 protein activator (GTPase activating protein) 1	9.152948	10.874416	-3.297718	1311	down	coding
225613_at	MAST4	NM_001164664	microtubule associated serine/threonine kinase family member 4	7.389112	9.109638	-3.295565	1312	down	coding
227300_at	TMEM119	NM_181724	transmembrane protein 119	8.656521	10.376767	-3.294926	1313	down	coding
203827_at	WIPI1	NM_017983	WD repeat domain, phosphoinositide interacting 1	8.917736	10.636803	-3.292233	1314	down	coding
205694_at	TYRP1	NM_000550	tyrosinase-related protein 1	5.770553	4.052518	3.289881	1315	up	coding
226492_at	SEMA6D	NM_001198999	sema domain, transmembrane domain (TM), and cytoplasmic domain, (semaphorin) 6D	6.607927	4.890423	3.28867	1316	up	coding
201427_s_at	SEPP1	NM_001085486	selenoprotein P, plasma, 1	6.647833	4.930522	3.28823	1317	up	coding
230722_at	BNC2	NM_017637	basonuclin 2	8.183894	9.9011	-3.287989	1318	down	coding
203765_at	GCA	NM_012198	grancalcin, EF-hand calcium binding protein	7.202888	5.486198	3.286814	1319	up	coding
201616_s_at	CALD1	NM_004342	caldesmon 1	10.363387	12.079463	-3.285417	1320	down	coding
1552340_at	SP7	NM_001173467	Sp7 transcription factor	7.560036	5.844025	3.285267	1321	up	coding
241060_x_at	---	---	---	6.569017	8.284994	-3.28519	1322	down	coding
209840_s_at	LRRN3	NM_001099658	leucine rich repeat neuronal 3	6.913848	5.197951	3.285008	1323	up	coding
204042_at	WASF3	NM_006646	WAS protein family, member 3	7.939685	9.654713	-3.28303	1324	down	coding
201723_s_at	GALNT1	NM_020474	UDP-N-acetyl-alpha-D-galactosamine:polypeptide N-acetylgalactosaminyltransferase 1 (GalNAc-T1)	10.536252	12.251114	-3.282652	1325	down	coding
205466_s_at	HS3ST1	NM_005114	heparan sulfate (glucosamine) 3-O-sulfotransferase 1	3.666903	5.381341	-3.281687	1326	down	coding
227785_at	SDCCAG8	NM_006642	serologically defined colon cancer antigen 8	6.924186	8.638457	-3.281308	1327	down	coding
223665_at	ACTRT3	NM_032487	actin-related protein T3	6.039097	7.752613	-3.279592	1328	down	coding
211737_x_at	PTN	NM_002825	pleiotrophin	8.442464	10.155738	-3.279041	1329	down	coding
213800_at	CFH	NM_000186	complement factor H	5.998938	7.712061	-3.278698	1330	down	coding
227997_at	IL17RD	NM_017563	interleukin 17 receptor D	5.284998	6.997604	-3.277523	1331	down	coding
232034_at	LINC00537	---	long intergenic non-protein coding RNA 537	7.607163	5.894965	3.276597	1332	up	coding
225458_at	PP7080	NR_024158	uncharacterized LOC25845	8.22907	6.517173	3.275912	1333	up	coding
214435_x_at	RALA	NM_005402	v-ral simian leukemia viral oncogene homolog A (ras related)	10.117669	11.828656	-3.273846	1334	down	coding
227081_at	DNALI1	NM_003462	dynein, axonemal, light intermediate chain 1	4.241208	5.951983	-3.273366	1335	down	coding
225548_at	LOC100996628	NM_020859	uncharacterized LOC100996628	8.24367	6.533644	3.271668	1336	up	coding
214835_s_at	SUCLG2	NM_001177599	succinate-CoA ligase, GDP-forming, beta subunit	9.638421	11.347809	-3.270221	1337	down	coding
211031_s_at	CLIP2	NM_003388	CAP-GLY domain containing linker protein 2	6.364067	8.073276	-3.269815	1338	down	coding
201718_s_at	EPB41L2	NM_001135554	erythrocyte membrane protein band 4.1-like 2	9.790361	8.081582	3.26884	1339	up	coding
235695_at	INPP4A	NM_001134224	inositol polyphosphate-4-phosphatase, type I, 107kDa	7.50516	5.796792	3.267909	1340	up	coding
204222_s_at	GLIPR1	NM_006851	GLI pathogenesis-related 1	10.028221	11.735982	-3.266535	1341	down	coding
234839_at	OTTHUMG00000175887	---	NULL	5.152409	6.859171	-3.264275	1342	down	coding
209982_s_at	NRXN2	NM_015080	neurexin 2	5.080175	6.785802	-3.261707	1343	down	coding
239343_at	LOC728705	XM_001128243	uncharacterized LOC728705	6.824779	5.120204	3.259328	1344	up	coding
221261_x_at	MAGED4	NM_001098800	melanoma antigen family D, 4	8.515904	10.220352	-3.259042	1345	down	coding
222043_at	CLU	NM_001831	clusterin	7.516242	9.220619	-3.258882	1346	down	coding
201926_s_at	CD55	NM_000574	CD55 molecule, decay accelerating factor for complement (Cromer blood group)	10.560638	8.857489	3.25611	1347	up	coding
212444_at	GPRC5A	NM_003979	G protein-coupled receptor, family C, group 5, member A	7.973538	6.270686	3.255438	1348	up	coding
209793_at	GRIA1	NM_000827	glutamate receptor, ionotropic, AMPA 1	4.54072	6.243322	-3.254876	1349	down	coding
201925_s_at	CD55	NM_000574	CD55 molecule, decay accelerating factor for complement (Cromer blood group)	10.602764	8.900654	3.253764	1350	up	coding
224325_at	FZD8	NM_031866	frizzled family receptor 8	6.603067	8.304872	-3.253076	1351	down	coding
228075_x_at	TFB1M	NM_016020	transcription factor B1, mitochondrial	8.788625	10.490112	-3.25236	1352	down	coding
238868_at	UACA	NM_001008224	uveal autoantigen with coiled-coil domains and ankyrin repeats	6.96816	5.267294	3.25096	1353	up	coding
238444_at	ZNF618	NM_001040063	zinc finger protein 618	7.194101	8.894081	-3.248965	1354	down	coding
214761_at	ZNF423	NM_001271620	zinc finger protein 423	6.7632	5.063431	3.248489	1355	up	coding
201194_at	SEPW1	NM_003009	selenoprotein W, 1	9.814711	11.514363	-3.248226	1356	down	coding
232090_at	DNM3OS	NR_038397	DNM3 opposite strand/antisense RNA	6.876868	8.575125	-3.245086	1357	down	coding
213596_at	CASP4	NM_001225	caspase 4, apoptosis-related cysteine peptidase	5.96264	7.660809	-3.244889	1358	down	coding
233814_at	EFNA5	NM_001962	ephrin-A5	7.586461	5.890375	3.240208	1359	up	coding
200983_x_at	CD59	NM_000611	CD59 molecule, complement regulatory protein	11.896441	13.592333	-3.239772	1360	down	coding
204014_at	DUSP4	NM_001394	dual specificity phosphatase 4	7.362252	5.666403	3.239676	1361	up	coding
207719_x_at	CEP170	NM_001042404	centrosomal protein 170kDa	10.584506	12.279681	-3.238163	1362	down	coding
222484_s_at	CXCL14	NM_004887	chemokine (C-X-C motif) ligand 14	7.107336	5.412299	3.237852	1363	up	coding
202411_at	IFI27	NM_001130080	interferon, alpha-inducible protein 27	8.264276	6.569948	3.236261	1364	up	coding
203510_at	MET	NM_000245	met proto-oncogene (hepatocyte growth factor receptor)	10.417968	12.112274	-3.236211	1365	down	coding
201425_at	ALDH2	NM_000690	aldehyde dehydrogenase 2 family (mitochondrial)	9.867464	8.174052	3.234206	1366	up	coding
202023_at	EFNA1	NM_004428	ephrin-A1	8.152927	6.46296	3.226494	1367	up	coding
219736_at	TRIM36	NM_001017397	tripartite motif containing 36	6.303348	4.613609	3.225983	1368	up	coding
229163_at	CAMK2N1	NM_018584	calcium/calmodulin-dependent protein kinase II inhibitor 1	6.19372	7.883277	-3.225576	1369	down	coding
218820_at	C14orf132	NM_001252507	chromosome 14 open reading frame 132	10.311571	8.622265	3.225014	1370	up	coding
226462_at	STXBP6	NM_014178	syntaxin binding protein 6 (amisyn)	8.449787	6.76058	3.224794	1371	up	coding
213201_s_at	TNNT1	NM_001126132	troponin T type 1 (skeletal, slow)	7.764944	6.076789	3.222442	1372	up	coding
1558801_at	LOC100652772	NR_073113	uncharacterized LOC100652772	8.815091	7.127352	3.221514	1373	up	coding
225647_s_at	CTSC	NM_001114173	cathepsin C	9.405291	11.092583	-3.220516	1374	down	coding
204612_at	PKIA	NM_006823	protein kinase (cAMP-dependent, catalytic) inhibitor alpha	8.02689	9.713796	-3.219655	1375	down	coding
215446_s_at	LOX	NM_001178102	lysyl oxidase	10.745477	12.432326	-3.219527	1376	down	coding
227383_at	LOC727820	XR_041980	uncharacterized LOC727820	9.138935	7.454159	3.214905	1377	up	coding
207749_s_at	PPP2R3A	NM_001190447	protein phosphatase 2, regulatory subunit B'', alpha	8.089242	9.773938	-3.214726	1378	down	coding
239911_at	ONECUT2	NM_004852	one cut homeobox 2	5.548855	3.864318	3.214371	1379	up	coding
215933_s_at	HHEX	NM_002729	hematopoietically expressed homeobox	6.490083	4.805626	3.214193	1380	up	coding
225673_at	MYADM	NM_001020818	myeloid-associated differentiation marker	10.416495	12.100567	-3.213337	1381	down	coding
215779_s_at	HIST1H2BC	NM_001040624	histone cluster 1, H2bc	6.841747	5.159317	3.20968	1382	up	coding
228062_at	NAP1L5	NM_153757	nucleosome assembly protein 1-like 5	8.270749	9.952484	-3.208136	1383	down	coding
213135_at	TIAM1	NM_003253	T-cell lymphoma invasion and metastasis 1	7.78346	9.464917	-3.207516	1384	down	coding
1552643_at	ZNF626	NM_001076675	zinc finger protein 626	5.17852	6.859614	-3.206711	1385	down	coding
200878_at	EPAS1	NM_001430	endothelial PAS domain protein 1	11.233042	9.55232	3.205884	1386	up	coding
229315_at	---	---	---	7.06572	5.386666	3.20218	1387	up	coding
223805_at	OSBPL6	NM_001201480	oxysterol binding protein-like 6	7.812118	9.490784	-3.201318	1388	down	coding
223646_s_at	TXLNG2P	NM_001005852	taxilin gamma 2, pseudogene	6.201023	7.878615	-3.198935	1389	down	coding
225046_at	LOC389831	NM_001242480	uncharacterized LOC389831	8.230341	9.907483	-3.197938	1390	down	coding
209632_at	PPP2R3A	NM_001190447	protein phosphatase 2, regulatory subunit B'', alpha	7.925542	9.602091	-3.196623	1391	down	coding
209921_at	SLC7A11	NM_014331	solute carrier family 7 (anionic amino acid transporter light chain, xc- system), member 11	10.208152	8.531914	3.195934	1392	up	coding
213094_at	GPR126	NM_001032394	G protein-coupled receptor 126	5.316392	6.992504	-3.195657	1393	down	coding
227862_at	TRNP1	NM_001013642	TMF1-regulated nuclear protein 1	8.32812	10.00416	-3.195496	1394	down	coding
210115_at	RPL39L	NM_052969	ribosomal protein L39-like	7.145048	8.820755	-3.19476	1395	down	coding
52651_at	COL8A2	NM_005202	collagen, type VIII, alpha 2	6.93117	8.605394	-3.191476	1396	down	coding
225582_at	ITPRIP	NM_001272012	inositol 1,4,5-trisphosphate receptor interacting protein	8.083181	9.7574	-3.191465	1397	down	coding
241457_at	---	---	---	7.277511	8.950931	-3.189698	1398	down	coding
205560_at	PCSK5	NM_001190482	proprotein convertase subtilisin/kexin type 5	6.177578	7.850744	-3.189138	1399	down	coding
226525_at	STK17B	NM_004226	serine/threonine kinase 17b	10.057734	11.730844	-3.189013	1400	down	coding
235952_at	---	---	---	6.58293	4.91041	3.187709	1401	up	coding
227399_at	VGLL3	NM_016206	vestigial like 3 (Drosophila)	7.243778	8.916197	-3.187487	1402	down	coding
212070_at	GPR56	NM_001145770	G protein-coupled receptor 56	7.720731	6.048645	3.186749	1403	up	coding
231513_at	---	---	---	6.439475	4.767961	3.185488	1404	up	coding
241703_at	RUNDC3B	NM_001134405	RUN domain containing 3B	5.52981	3.858859	3.184245	1405	up	coding
205119_s_at	FPR1	NM_001193306	formyl peptide receptor 1	6.898443	8.56936	-3.184168	1406	down	coding
219032_x_at	OPN3	NM_001030011	opsin 3	8.766558	10.437411	-3.184027	1407	down	coding
237305_at	---	---	---	5.219674	6.889952	-3.18276	1408	down	coding
1565602_at	---	---	---	4.047227	5.716828	-3.181266	1409	down	coding
205234_at	SLC16A4	NM_001201546	solute carrier family 16, member 4 (monocarboxylic acid transporter 5)	6.564644	8.233703	-3.180071	1410	down	coding
227475_at	FOXQ1	NM_033260	forkhead box Q1	8.412309	10.081058	-3.179389	1411	down	coding
217751_at	GSTK1	NM_001143679	glutathione S-transferase kappa 1	8.876665	10.545082	-3.178656	1412	down	coding
1555851_s_at	SEPW1	NM_003009	selenoprotein W, 1	10.557806	12.226219	-3.178647	1413	down	coding
204301_at	KBTBD11	NM_014867	kelch repeat and BTB (POZ) domain containing 11	6.369716	8.035745	-3.1734	1414	down	coding
225602_at	GLIPR2	NM_022343	GLI pathogenesis-related 2	7.866627	9.532532	-3.173126	1415	down	coding
226803_at	CHMP4C	NM_152284	charged multivesicular body protein 4C	6.531764	4.86599	3.172838	1416	up	coding
214719_at	SLC46A3	NM_001135919	solute carrier family 46, member 3	6.989303	8.654657	-3.171914	1417	down	coding
209447_at	SYNE1	NM_001099267	spectrin repeat containing, nuclear envelope 1	7.22886	8.893926	-3.171281	1418	down	coding
212985_at	APBB2	NM_001166050	amyloid beta (A4) precursor protein-binding, family B, member 2	8.84746	10.512417	-3.171042	1419	down	coding
236112_at	LOC285548	NR_015450	uncharacterized LOC285548	6.165486	4.500547	3.171003	1420	up	coding
228551_at	DENND5B	NM_144973	DENN/MADD domain containing 5B	8.776985	7.112413	3.170196	1421	up	coding
241679_at	---	---	---	6.066865	7.73095	-3.169126	1422	down	coding
229068_at	CCT5	NM_012073	chaperonin containing TCP1, subunit 5 (epsilon)	9.136542	7.47254	3.168944	1423	up	coding
202311_s_at	COL1A1	NM_000088	collagen, type I, alpha 1	9.965622	11.629106	-3.167806	1424	down	coding
212538_at	DOCK9	NM_001130048	dedicator of cytokinesis 9	7.455852	9.118956	-3.166971	1425	down	coding
232027_at	SYNE1	NM_001099267	spectrin repeat containing, nuclear envelope 1	5.226036	6.888888	-3.166419	1426	down	coding
1555950_a_at	CD55	NM_000574	CD55 molecule, decay accelerating factor for complement (Cromer blood group)	10.919935	9.257167	3.166234	1427	up	coding
219403_s_at	HPSE	NM_001098540	heparanase	6.949738	5.287293	3.165525	1428	up	coding
235518_at	SLC8A1	NM_001112800	solute carrier family 8 (sodium/calcium exchanger), member 1	7.071853	8.734165	-3.165233	1429	down	coding
227163_at	GSTO2	NM_001191013	glutathione S-transferase omega 2	6.174081	7.836074	-3.164533	1430	down	coding
225530_at	MOB3A	NM_130807	MOB kinase activator 3A	8.180123	9.841805	-3.163851	1431	down	coding
228109_at	RASGRF2	NM_006909	Ras protein-specific guanine nucleotide-releasing factor 2	7.601928	5.940399	3.163515	1432	up	coding
237290_at	---	---	---	7.934575	9.595563	-3.16233	1433	down	coding
1554863_s_at	DOK5	NM_018431	docking protein 5	7.056818	8.717144	-3.16088	1434	down	coding
209488_s_at	RBPMS	NM_001008710	RNA binding protein with multiple splicing	7.060865	8.721119	-3.160722	1435	down	coding
207031_at	NKX3-2	NM_001189	NK3 homeobox 2	7.591585	5.931686	3.159944	1436	up	coding
219140_s_at	RBP4	NM_006744	retinol binding protein 4, plasma	8.62567	6.966594	3.158142	1437	up	coding
213765_at	MFAP5	NM_003480	microfibrillar associated protein 5	4.330383	5.988376	-3.155772	1438	down	coding
1559827_at	LINC00960	NR_040004	long intergenic non-protein coding RNA 960	7.668992	6.012397	3.152715	1439	up	coding
239162_at	DAPK1-IT1	XR_171053	DAPK1 intronic transcript 1 (non-protein coding)	6.22554	4.569334	3.151866	1440	up	coding
221935_s_at	EOGT	NM_173654	EGF domain-specific O-linked N-acetylglucosamine (GlcNAc) transferase	7.799645	9.455773	-3.151695	1441	down	coding
221435_x_at	HYI	NM_001190880	hydroxypyruvate isomerase (putative)	8.006078	9.662142	-3.151555	1442	down	coding
212459_x_at	SUCLG2	NM_001177599	succinate-CoA ligase, GDP-forming, beta subunit	9.32421	10.979966	-3.150883	1443	down	coding
226545_at	CD109	NM_001159587	CD109 molecule	10.81224	12.467714	-3.150267	1444	down	coding
205016_at	TGFA	NM_001099691	transforming growth factor, alpha	5.679309	4.024808	3.148143	1445	up	coding
219747_at	NDNF	NM_024574	neuron-derived neurotrophic factor	7.282312	5.628014	3.147701	1446	up	coding
206626_x_at	SSX1	NM_005635	synovial sarcoma, X breakpoint 1	6.494807	4.841124	3.146358	1447	up	coding
211742_s_at	EVI2B	NM_006495	ecotropic viral integration site 2B	4.618694	6.271793	-3.145086	1448	down	coding
224027_at	CCL28	NM_019846	chemokine (C-C motif) ligand 28	6.682129	5.029225	3.14466	1449	up	coding
226160_at	H6PD	NM_004285	hexose-6-phosphate dehydrogenase (glucose 1-dehydrogenase)	7.00636	8.658734	-3.143504	1450	down	coding
241860_at	LOC100996866	XR_159397	uncharacterized LOC100996866	4.792849	6.444696	-3.142358	1451	down	coding
219209_at	IFIH1	NM_022168	interferon induced with helicase C domain 1	7.062227	5.410985	3.141038	1452	up	coding
219169_s_at	TFB1M	NM_016020	transcription factor B1, mitochondrial	8.649055	10.300072	-3.140549	1453	down	coding
1559277_at	FLJ35700	---	uncharacterized protein FLJ35700	5.618675	3.969017	3.137593	1454	up	coding
232794_at	LOC153682	---	uncharacterized LOC153682	6.55215	4.902914	3.136674	1455	up	coding
227439_at	ANKS1B	NM_001204065	ankyrin repeat and sterile alpha motif domain containing 1B	6.81434	5.165328	3.136187	1456	up	coding
209615_s_at	PAK1	NM_001128620	p21 protein (Cdc42/Rac)-activated kinase 1	6.82133	8.469767	-3.134937	1457	down	coding
65472_at	C2orf68	NM_001013649	chromosome 2 open reading frame 68	7.216377	5.568659	3.133376	1458	up	coding
226694_at	AKAP2	NM_001004065	A kinase (PRKA) anchor protein 2	11.067559	12.714887	-3.132529	1459	down	coding
230630_at	AK4	NM_001005353	adenylate kinase 4	7.613419	5.966265	3.132152	1460	up	coding
226458_at	OTTHUMG00000175805	---	NULL	9.316622	7.669568	3.131934	1461	up	coding
220432_s_at	CYP39A1	NM_016593	cytochrome P450, family 39, subfamily A, polypeptide 1	4.883477	3.236431	3.131917	1462	up	coding
227966_s_at	CCDC74A	NM_001258304	coiled-coil domain containing 74A	6.139228	7.785917	-3.131141	1463	down	coding
238735_at	---	---	---	6.614521	8.260656	-3.12994	1464	down	coding
236539_at	PTPN22	NM_001193431	protein tyrosine phosphatase, non-receptor type 22 (lymphoid)	4.35995	6.005959	-3.129666	1465	down	coding
215772_x_at	SUCLG2	NM_001177599	succinate-CoA ligase, GDP-forming, beta subunit	9.289823	10.935284	-3.128477	1466	down	coding
219315_s_at	TMEM204	NM_001256541	transmembrane protein 204	7.012474	8.655646	-3.123519	1467	down	coding
213787_s_at	EBP	NM_006579	emopamil binding protein (sterol isomerase)	10.523475	12.165964	-3.122039	1468	down	coding
212094_at	PEG10	NM_001040152	paternally expressed 10	8.79913	7.156738	3.121829	1469	up	coding
223434_at	GBP3	NM_018284	guanylate binding protein 3	8.469684	10.11199	-3.121645	1470	down	coding
1566446_at	---	---	---	5.512757	7.154878	-3.121244	1471	down	coding
206018_at	FOXG1	NM_005249	forkhead box G1	6.058731	4.41666	3.121136	1472	up	coding
210437_at	MAGEA9	NM_001080790	melanoma antigen family A, 9	7.901078	6.260629	3.117628	1473	up	coding
216235_s_at	EDNRA	NM_001166055	endothelin receptor type A	5.648403	7.288536	-3.116945	1474	down	coding
216005_at	TNC	NM_002160	tenascin C	7.361448	9.001003	-3.115698	1475	down	coding
204276_at	TK2	NM_001172643	thymidine kinase 2, mitochondrial	7.558478	9.197799	-3.115191	1476	down	coding
213836_s_at	WIPI1	NM_017983	WD repeat domain, phosphoinositide interacting 1	9.220409	10.859516	-3.114731	1477	down	coding
217875_s_at	PMEPA1	NM_001255976	prostate transmembrane protein, androgen induced 1	7.914323	9.552349	-3.112396	1478	down	coding
233027_at	---	---	---	5.139987	6.777339	-3.110942	1479	down	coding
212845_at	SAMD4A	NM_001161576	sterile alpha motif domain containing 4A	10.966453	9.329142	3.110856	1480	up	coding
239033_at	---	---	---	7.233817	5.596808	3.110204	1481	up	coding
212859_x_at	MT1E	NM_175617	metallothionein 1E	12.09201	13.728968	-3.110094	1482	down	coding
211924_s_at	PLAUR	NM_001005376	plasminogen activator, urokinase receptor	9.165589	10.80173	-3.108334	1483	down	coding
236281_x_at	HTR7	NM_000872	5-hydroxytryptamine (serotonin) receptor 7, adenylate cyclase-coupled	5.072135	6.707441	-3.106535	1484	down	coding
201310_s_at	NREP	NM_001142474	neuronal regeneration related protein	10.888661	12.523775	-3.106121	1485	down	coding
204635_at	RPS6KA5	NM_004755	ribosomal protein S6 kinase, 90kDa, polypeptide 5	7.381405	5.746704	3.105232	1486	up	coding
239761_at	GCNT1	NM_001097633	glucosaminyl (N-acetyl) transferase 1, core 2	7.755953	9.389823	-3.103444	1487	down	coding
236329_at	SCN8A	NM_001177984	sodium channel, voltage gated, type VIII, alpha subunit	6.462067	8.095833	-3.103221	1488	down	coding
206932_at	CH25H	NM_003956	cholesterol 25-hydroxylase	5.938493	7.572173	-3.103035	1489	down	coding
239352_at	SLC6A15	NM_001146335	solute carrier family 6 (neutral amino acid transporter), member 15	5.965761	4.332158	3.102869	1490	up	coding
224973_at	FAM46A	NM_017633	family with sequence similarity 46, member A	8.596983	6.964325	3.100839	1491	up	coding
238243_at	---	---	---	5.481072	7.112066	-3.097263	1492	down	coding
218693_at	TSPAN15	NM_012339	tetraspanin 15	6.69112	5.06021	3.097083	1493	up	coding
243445_at	BNC2	NM_017637	basonuclin 2	5.727306	7.357604	-3.09577	1494	down	coding
202677_at	RASA1	NM_002890	RAS p21 protein activator (GTPase activating protein) 1	10.504814	12.134996	-3.09552	1495	down	coding
200984_s_at	CD59	NM_000611	CD59 molecule, complement regulatory protein	11.375501	13.005397	-3.094907	1496	down	coding
226186_at	TMOD2	NM_001142885	tropomodulin 2 (neuronal)	5.996018	7.624534	-3.091948	1497	down	coding
238824_at	---	---	---	7.458594	5.83037	3.091322	1498	up	coding
1552767_a_at	HS6ST2	NM_001077188	heparan sulfate 6-O-sulfotransferase 2	5.395635	3.767737	3.090624	1499	up	coding
223681_s_at	INADL	NM_005799	InaD-like (Drosophila)	6.118219	4.490565	3.0901	1500	up	coding
242465_at	LOC100505592	XR_109463	uncharacterized LOC100505592	6.682342	8.308676	-3.087275	1501	down	coding
1553260_s_at	ALS2CR11	NM_001168216	amyotrophic lateral sclerosis 2 (juvenile) chromosome region, candidate 11	3.940397	5.566041	-3.085799	1502	down	coding
220586_at	CHD9	NM_025134	chromodomain helicase DNA binding protein 9	3.993915	5.618762	-3.084095	1503	down	coding
212813_at	JAM3	NM_001205329	junctional adhesion molecule 3	8.669628	10.293812	-3.082678	1504	down	coding
206023_at	NMU	NM_006681	neuromedin U	7.739117	6.115785	3.080858	1505	up	coding
221878_at	C2orf68	NM_001013649	chromosome 2 open reading frame 68	7.740878	6.117708	3.080511	1506	up	coding
220205_at	TPTE	NM_199259	transmembrane phosphatase with tensin homology	5.283955	3.663116	3.075539	1507	up	coding
219928_s_at	CABYR	NM_012189	calcium binding tyrosine-(Y)-phosphorylation regulated	5.401368	7.021371	-3.073757	1508	down	coding
204163_at	EMILIN1	NM_007046	elastin microfibril interfacer 1	8.158222	9.777965	-3.073203	1509	down	coding
1568765_at	SERPINE1	NM_000602	serpin peptidase inhibitor, clade E (nexin, plasminogen activator inhibitor type 1), member 1	6.803103	8.421364	-3.070048	1510	down	coding
1556054_at	---	---	---	6.657212	5.039388	3.069119	1511	up	coding
212092_at	PEG10	NM_001040152	paternally expressed 10	7.402572	5.785069	3.068436	1512	up	coding
217546_at	MT1M	NM_176870	metallothionein 1M	7.842809	9.460109	-3.068004	1513	down	coding
225973_at	TAP2	NM_000544	transporter 2, ATP-binding cassette, sub-family B (MDR/TAP)	9.374428	7.757151	3.067953	1514	up	coding
204233_s_at	CHKA	NM_001277	choline kinase alpha	9.213451	7.596546	3.067164	1515	up	coding
227231_at	KIAA1211	NM_020722	KIAA1211	5.506563	3.891	3.064312	1516	up	coding
210069_at	CHKB-CPT1B	NM_001145134	CHKB-CPT1B readthrough (NMD candidate)	6.933474	5.318714	3.062606	1517	up	coding
213422_s_at	MXRA8	NM_032348	matrix-remodelling associated 8	10.084292	11.699002	-3.062499	1518	down	coding
53991_at	DENND2A	NM_015689	DENN/MADD domain containing 2A	7.544993	5.930837	3.061325	1519	up	coding
1553910_at	NBPF4	NM_001143989	neuroblastoma breakpoint family, member 4	8.911658	7.297734	3.060832	1520	up	coding
209279_s_at	NSDHL	NM_001129765	NAD(P) dependent steroid dehydrogenase-like	8.805421	10.418946	-3.059986	1521	down	coding
205214_at	STK17B	NM_004226	serine/threonine kinase 17b	8.636294	10.249404	-3.059105	1522	down	coding
223497_at	FAM135A	NM_001105531	family with sequence similarity 135, member A	8.742357	7.129275	3.059046	1523	up	coding
221024_s_at	SLC2A10	NM_030777	solute carrier family 2 (facilitated glucose transporter), member 10	8.704803	10.317803	-3.058873	1524	down	coding
219771_at	TBC1D8B	NM_017752	TBC1 domain family, member 8B (with GRAM domain)	7.211773	8.824707	-3.058733	1525	down	coding
232874_at	DOCK9	NM_001130048	dedicator of cytokinesis 9	5.40762	7.01933	-3.05614	1526	down	coding
1556097_at	HOMER2	NM_004839	homer homolog 2 (Drosophila)	6.552561	4.941018	3.055785	1527	up	coding
238733_at	---	---	---	5.134783	6.746034	-3.055167	1528	down	coding
215017_s_at	FNBP1L	NM_001024948	formin binding protein 1-like	10.344591	8.733786	3.054221	1529	up	coding
223915_at	BCOR	NM_001123383	BCL6 corepressor	7.460001	5.850411	3.051651	1530	up	coding
230030_at	HS6ST2	NM_001077188	heparan sulfate 6-O-sulfotransferase 2	4.837623	3.228108	3.051492	1531	up	coding
231800_s_at	DMRT3	NM_021240	doublesex and mab-3 related transcription factor 3	5.60284	3.994205	3.049632	1532	up	coding
227415_at	LOC283508	---	uncharacterized LOC283508	9.854877	8.248207	3.045481	1533	up	coding
230657_at	---	---	---	6.707289	5.100987	3.044704	1534	up	coding
201666_at	TIMP1	NM_003254	TIMP metallopeptidase inhibitor 1	12.096499	13.702266	-3.043576	1535	down	coding
201069_at	MMP2	NM_001127891	matrix metallopeptidase 2 (gelatinase A, 72kDa gelatinase, 72kDa type IV collagenase)	10.972251	12.577896	-3.043319	1536	down	coding
202952_s_at	ADAM12	NM_003474	ADAM metallopeptidase domain 12	9.021303	10.626691	-3.042775	1537	down	coding
205479_s_at	PLAU	NM_001145031	plasminogen activator, urokinase	8.782253	10.386454	-3.040273	1538	down	coding
1553994_at	NT5E	NM_001204813	5'-nucleotidase, ecto (CD73)	8.406175	10.010225	-3.039955	1539	down	coding
209655_s_at	TMEM47	NM_031442	transmembrane protein 47	6.665981	8.269559	-3.038962	1540	down	coding
203027_s_at	MVD	NM_002461	mevalonate (diphospho) decarboxylase	7.201748	8.805182	-3.038657	1541	down	coding
227261_at	KLF12	NM_007249	Kruppel-like factor 12	7.984693	9.588119	-3.038641	1542	down	coding
211219_s_at	LHX2	NM_004789	LIM homeobox 2	7.197982	5.594695	3.038348	1543	up	coding
203835_at	LRRC32	NM_001128922	leucine rich repeat containing 32	6.40869	8.011604	-3.037562	1544	down	coding
228766_at	CD36	NM_000072	CD36 molecule (thrombospondin receptor)	4.8945	3.291885	3.036933	1545	up	coding
203243_s_at	PDLIM5	NM_001011513	PDZ and LIM domain 5	10.087544	11.690128	-3.036867	1546	down	coding
229582_at	INO80C	NM_001098817	INO80 complex subunit C	9.586797	11.189271	-3.036636	1547	down	coding
1561895_at	---	---	---	3.665096	5.267294	-3.036055	1548	down	coding
226930_at	FNDC1	NM_032532	fibronectin type III domain containing 1	7.726304	6.124353	3.035535	1549	up	coding
1568623_a_at	SLC35E4	NM_001001479	solute carrier family 35, member E4	7.111372	8.712783	-3.0344	1550	down	coding
236347_at	MMAA	NM_172250	methylmalonic aciduria (cobalamin deficiency) cblA type	6.703517	8.304855	-3.034247	1551	down	coding
227405_s_at	FZD8	NM_031866	frizzled family receptor 8	8.708006	10.30831	-3.032072	1552	down	coding
227593_at	FLJ37453	NR_024279	uncharacterized LOC729614	8.704983	7.104855	3.031702	1553	up	coding
230876_at	ZNF883	NM_001101338	zinc finger protein 883	5.168282	6.767431	-3.029645	1554	down	coding
203066_at	CHST15	NM_001270764	carbohydrate (N-acetylgalactosamine 4-sulfate 6-O) sulfotransferase 15	7.784932	9.381596	-3.024432	1555	down	coding
221168_at	PRDM13	NM_021620	PR domain containing 13	5.587249	3.990755	3.024075	1556	up	coding
1553787_at	C11orf45	NM_001256088	chromosome 11 open reading frame 45	4.543815	6.140279	-3.024013	1557	down	coding
211756_at	PTHLH	NM_002820	parathyroid hormone-like hormone	5.730299	4.134399	3.02283	1558	up	coding
217790_s_at	SSR3	NM_007107	signal sequence receptor, gamma (translocon-associated protein gamma)	8.879157	10.474799	-3.022289	1559	down	coding
231001_at	FIBIN	NM_203371	fin bud initiation factor homolog (zebrafish)	5.971407	7.565827	-3.019731	1560	down	coding
219263_at	RNF128	NM_024539	ring finger protein 128, E3 ubiquitin protein ligase	3.74444	5.338631	-3.019251	1561	down	coding
238575_at	OSBPL6	NM_001201480	oxysterol binding protein-like 6	6.828198	8.419985	-3.014225	1562	down	coding
243179_at	---	---	---	6.483242	4.892047	3.012989	1563	up	coding
205905_s_at	MICA	NM_000247	MHC class I polypeptide-related sequence A	9.412478	11.003559	-3.01275	1564	down	coding
1570561_at	---	---	---	5.364784	3.77387	3.012401	1565	up	coding
218839_at	HEY1	NM_001040708	hairy/enhancer-of-split related with YRPW motif 1	7.408258	5.817478	3.012121	1566	up	coding
206833_s_at	ACYP2	NM_138448	acylphosphatase 2, muscle type	8.772945	7.182872	3.010645	1567	up	coding
202146_at	IFRD1	NM_001007245	interferon-related developmental regulator 1	10.743729	9.153746	3.010458	1568	up	coding
230896_at	BEND4	NM_001159547	BEN domain containing 4	5.042959	3.453802	3.008734	1569	up	coding
221816_s_at	PHF11	NM_001040443	PHD finger protein 11	8.483127	10.071727	-3.007574	1570	down	coding
1560765_a_at	---	---	---	6.397892	7.985955	-3.006454	1571	down	coding
213280_at	RAP1GAP2	NM_001100398	RAP1 GTPase activating protein 2	7.153804	5.568225	3.001281	1572	up	coding
233276_at	---	---	---	7.348618	8.934024	-3.000923	1573	down	coding
239302_s_at	LOC100506922	XR_109888	uncharacterized LOC100506922	6.952248	5.367214	3.000149	1574	up	coding
229026_at	---	---	---	7.500814	9.085442	-2.999305	1575	down	coding
229464_at	MYEF2	NM_016132	myelin expression factor 2	8.154336	6.569948	2.998805	1576	up	coding
202742_s_at	PRKACB	NM_001242857	protein kinase, cAMP-dependent, catalytic, beta	8.4689	6.884516	2.998798	1577	up	coding
218898_at	FAM57A	NM_024792	family with sequence similarity 57, member A	8.455684	10.038698	-2.99595	1578	down	coding
204931_at	TCF21	NM_003206	transcription factor 21	6.680861	5.098417	2.994768	1579	up	coding
239799_at	LINC00476	NR_023389	long intergenic non-protein coding RNA 476	6.992309	5.409867	2.994763	1580	up	coding
226621_at	OSMR	NM_001168355	oncostatin M receptor	8.892491	10.473478	-2.991745	1581	down	coding
239058_at	FOXC2	---	NULL	8.853976	10.434738	-2.991278	1582	down	coding
213947_s_at	NUP210	NM_024923	nucleoporin 210kDa	8.298834	6.71856	2.990266	1583	up	coding
212472_at	MICAL2	NM_014632	microtubule associated monooxygenase, calponin and LIM domain containing 2	9.272301	10.852534	-2.990182	1584	down	coding
220770_s_at	C5orf54	NM_022090	chromosome 5 open reading frame 54	8.342301	6.762273	2.989757	1585	up	coding
210119_at	KCNJ15	NM_001276435	potassium inwardly-rectifying channel, subfamily J, member 15	5.709973	7.289843	-2.98943	1586	down	coding
212473_s_at	MICAL2	NM_014632	microtubule associated monooxygenase, calponin and LIM domain containing 2	11.255476	12.835139	-2.989	1587	down	coding
229006_at	LOC100507487	XR_109834	uncharacterized LOC100507487	6.590985	8.17056	-2.988817	1588	down	coding
238568_s_at	NPC1	NM_000271	Niemann-Pick disease, type C1	5.805443	7.383904	-2.986511	1589	down	coding
215704_at	FLG	NM_002016	filaggrin	4.041972	5.620369	-2.986379	1590	down	coding
206172_at	IL13RA2	NM_000640	interleukin 13 receptor, alpha 2	5.779146	4.200775	2.986325	1591	up	coding
227812_at	TNFRSF19	NM_001204458	tumor necrosis factor receptor superfamily, member 19	10.132581	11.710911	-2.98624	1592	down	coding
225062_at	LOC389831	NM_001242480	uncharacterized LOC389831	7.877556	9.455651	-2.985754	1593	down	coding
225387_at	TSPAN5	NM_005723	tetraspanin 5	9.491034	11.069129	-2.985753	1594	down	coding
210311_at	FGF5	NM_004464	fibroblast growth factor 5	6.180415	7.758392	-2.985509	1595	down	coding
202403_s_at	COL1A2	NM_000089	collagen, type I, alpha 2	12.966962	14.543998	-2.983562	1596	down	coding
227092_at	CTD-2336O2.1	---	NULL	7.448458	9.022384	-2.977137	1597	down	coding
227238_at	MUC15	NM_001135091	mucin 15, cell surface associated	5.643919	4.07166	2.973701	1598	up	coding
230406_at	---	---	---	7.281438	5.709767	2.972487	1599	up	coding
221815_at	ABHD2	NM_007011	abhydrolase domain containing 2	8.496984	10.068512	-2.972193	1600	down	coding
202759_s_at	AKAP2	NM_001004065	A kinase (PRKA) anchor protein 2	9.810842	11.381909	-2.971243	1601	down	coding
235278_at	MACROD2	NM_001033087	MACRO domain containing 2	6.209493	4.638467	2.971159	1602	up	coding
211651_s_at	LAMB1	NM_002291	laminin, beta 1	9.381765	10.952597	-2.97076	1603	down	coding
218857_s_at	ASRGL1	NM_001083926	asparaginase like 1	8.591327	7.020768	2.970197	1604	up	coding
225962_at	ZNRF1	NM_032268	zinc and ring finger 1, E3 ubiquitin protein ligase	7.221814	5.651797	2.969082	1605	up	coding
1554473_at	SRGAP1	NM_020762	SLIT-ROBO Rho GTPase activating protein 1	4.952094	6.521803	-2.968449	1606	down	coding
204143_s_at	ENOSF1	NM_001126123	enolase superfamily member 1	8.249341	9.818606	-2.967535	1607	down	coding
206609_at	MAGEC1	NM_005462	melanoma antigen family C, 1	6.488948	4.9199	2.967089	1608	up	coding
228097_at	MYLIP	NM_013262	myosin regulatory light chain interacting protein	5.592186	4.023668	2.966	1609	up	coding
206197_at	NME5	NM_003551	NME/NM23 family member 5	4.833412	6.401919	-2.965977	1610	down	coding
229778_at	C12orf39	NM_030572	chromosome 12 open reading frame 39	5.258121	3.690783	2.963573	1611	up	coding
1556462_a_at	---	---	---	5.199706	6.766559	-2.962577	1612	down	coding
230494_at	SLC20A1	NM_005415	solute carrier family 20 (phosphate transporter), member 1	8.882982	10.449613	-2.962123	1613	down	coding
235557_at	GPAT2	NM_207328	glycerol-3-phosphate acyltransferase 2, mitochondrial	5.966456	7.533056	-2.962059	1614	down	coding
242722_at	LMO7	NM_005358	LIM domain 7	9.058231	10.62441	-2.961194	1615	down	coding
220260_at	TBC1D19	NM_018317	TBC1 domain family, member 19	8.558193	10.123051	-2.958483	1616	down	coding
203650_at	PROCR	NM_006404	protein C receptor, endothelial	8.412556	9.976706	-2.957032	1617	down	coding
235803_at	---	---	---	7.930531	6.366462	2.956866	1618	up	coding
212412_at	PDLIM5	NM_001011513	PDZ and LIM domain 5	10.69468	12.258338	-2.956024	1619	down	coding
228400_at	LOC100996628	NM_020859	uncharacterized LOC100996628	7.965474	6.402005	2.955637	1620	up	coding
223614_at	MMP16	NM_005941	matrix metallopeptidase 16 (membrane-inserted)	7.400048	8.963124	-2.954832	1621	down	coding
229349_at	LIN28B	NM_001004317	lin-28 homolog B (C. elegans)	5.629028	4.067187	2.952303	1622	up	coding
213338_at	TMEM158	NM_015444	transmembrane protein 158 (gene/pseudogene)	10.9165	12.478222	-2.952059	1623	down	coding
227372_s_at	BAIAP2L1	NM_018842	BAI1-associated protein 2-like 1	7.711331	9.273032	-2.952017	1624	down	coding
244561_at	SLC9A1	NM_003047	solute carrier family 9, subfamily A (NHE1, cation proton antiporter 1), member 1	6.814152	8.375789	-2.951887	1625	down	coding
240121_x_at	---	---	---	8.832987	7.271518	2.951543	1626	up	coding
236278_at	---	---	---	5.881086	4.320318	2.950108	1627	up	coding
225564_at	SPATA13	NM_001166271	spermatogenesis associated 13	9.05431	7.493691	2.949804	1628	up	coding
212276_at	LPIN1	NM_001261427	lipin 1	10.209441	11.769427	-2.948509	1629	down	coding
210121_at	B3GALT2	NM_003783	UDP-Gal:betaGlcNAc beta 1,3-galactosyltransferase, polypeptide 2	3.638859	5.198811	-2.94844	1630	down	coding
1554831_x_at	ALS2CR11	NM_001168216	amyotrophic lateral sclerosis 2 (juvenile) chromosome region, candidate 11	4.215429	5.775187	-2.948043	1631	down	coding
230521_at	ARHGEF39	NM_032818	Rho guanine nucleotide exchange factor (GEF) 39	7.49326	5.935757	2.94344	1632	up	coding
223366_at	ZNF704	NM_001033723	zinc finger protein 704	7.309983	5.752541	2.943315	1633	up	coding
160020_at	MMP14	NM_004995	matrix metallopeptidase 14 (membrane-inserted)	10.246916	11.804296	-2.943188	1634	down	coding
223253_at	EPDR1	NM_001242946	ependymin related protein 1 (zebrafish)	10.584576	9.027462	2.942646	1635	up	coding
236655_at	TPD52	NM_001025252	tumor protein D52	5.935834	4.378754	2.942576	1636	up	coding
240539_at	---	---	---	5.564293	7.120969	-2.941753	1637	down	coding
227467_at	RDH10	NM_172037	retinol dehydrogenase 10 (all-trans)	8.425036	6.868381	2.941711	1638	up	coding
243645_at	NFASC	NM_001005387	neurofascin	5.60682	7.162862	-2.940461	1639	down	coding
237194_at	---	---	---	7.750531	9.305315	-2.937897	1640	down	coding
215304_at	---	---	---	6.811596	8.366041	-2.937206	1641	down	coding
202768_at	FOSB	NM_001114171	FBJ murine osteosarcoma viral oncogene homolog B	6.822816	8.37714	-2.936961	1642	down	coding
234279_at	---	---	---	5.19675	6.750885	-2.936576	1643	down	coding
213954_at	FAM169A	NM_015566	family with sequence similarity 169, member A	5.919351	4.365634	2.935725	1644	up	coding
205249_at	EGR2	NM_000399	early growth response 2	5.0629	6.616147	-2.93477	1645	down	coding
244133_at	USP49	NM_018561	ubiquitin specific peptidase 49	7.495863	5.942797	2.934402	1646	up	coding
232273_at	---	---	---	7.174537	5.621621	2.934096	1647	up	coding
1552329_at	RBBP6	NM_006910	retinoblastoma binding protein 6	7.30725	5.754872	2.933001	1648	up	coding
220559_at	EN1	NM_001426	engrailed homeobox 1	5.394663	6.946475	-2.931852	1649	down	coding
223159_s_at	NEK6	NM_001145001	NIMA-related kinase 6	8.028371	9.579929	-2.931335	1650	down	coding
243356_at	---	---	---	6.54281	4.99184	2.930142	1651	up	coding
209710_at	GATA2	NM_001145661	GATA binding protein 2	8.811278	7.260888	2.928962	1652	up	coding
222921_s_at	HEY2	NM_012259	hairy/enhancer-of-split related with YRPW motif 2	5.838414	4.28862	2.927753	1653	up	coding
205528_s_at	RUNX1T1	NM_001198625	runt-related transcription factor 1; translocated to, 1 (cyclin D-related)	6.723982	8.273703	-2.927605	1654	down	coding
228999_at	CHD2	NM_001042572	chromodomain helicase DNA binding protein 2	8.172192	6.622817	2.926904	1655	up	coding
201578_at	PODXL	NM_001018111	podocalyxin-like	8.098849	6.549779	2.926284	1656	up	coding
203108_at	GPRC5A	NM_003979	G protein-coupled receptor, family C, group 5, member A	7.469659	5.920635	2.926192	1657	up	coding
206940_s_at	POU4F1	NM_006237	POU class 4 homeobox 1	6.547819	4.999668	2.924421	1658	up	coding
204597_x_at	STC1	NM_003155	stanniocalcin 1	6.934749	8.482438	-2.923485	1659	down	coding
225193_at	KIAA1967	NM_021174	KIAA1967	8.28192	6.734373	2.923197	1660	up	coding
203059_s_at	PAPSS2	NM_001015880	3'-phosphoadenosine 5'-phosphosulfate synthase 2	7.606233	9.153246	-2.922116	1661	down	coding
224296_x_at	---	---	---	4.502285	2.955501	2.921652	1662	up	coding
203758_at	CTSO	NM_001334	cathepsin O	6.545267	8.091741	-2.921024	1663	down	coding
200696_s_at	GSN	NM_000177	gelsolin	9.721097	11.267083	-2.920035	1664	down	coding
203919_at	TCEA2	NM_003195	transcription elongation factor A (SII), 2	8.699012	7.153534	2.919007	1665	up	coding
209146_at	MSMO1	NM_001017369	methylsterol monooxygenase 1	11.85381	13.398976	-2.918376	1666	down	coding
209699_x_at	AKR1C2	NM_001135241	aldo-keto reductase family 1, member C2	8.433879	9.978797	-2.917876	1667	down	coding
227889_at	LPCAT2	NM_017839	lysophosphatidylcholine acyltransferase 2	5.131946	6.675961	-2.916049	1668	down	coding
222067_x_at	HIST1H2BD	NM_021063	histone cluster 1, H2bd	9.654238	8.110766	2.914951	1669	up	coding
228987_at	FAM49B	NM_001256763	family with sequence similarity 49, member B	7.561481	6.018374	2.914214	1670	up	coding
220089_at	L2HGDH	NM_024884	L-2-hydroxyglutarate dehydrogenase	8.229941	6.687224	2.913426	1671	up	coding
241682_at	KLHL23	NM_144711	kelch-like family member 23	7.717923	6.175544	2.912743	1672	up	coding
230441_at	PLEKHG4B	NM_052909	pleckstrin homology domain containing, family G (with RhoGef domain) member 4B	6.961185	5.4195	2.911344	1673	up	coding
213274_s_at	CTSB	NM_001908	cathepsin B	8.613903	10.155492	-2.91115	1674	down	coding
230624_at	SLC25A27	NM_001204051	solute carrier family 25, member 27	6.705097	5.163535	2.911094	1675	up	coding
231980_at	DOK6	NM_152721	docking protein 6	5.201506	3.659959	2.911065	1676	up	coding
209493_at	PDZD2	NM_015022	PDZ domain containing 2	5.650855	4.109736	2.910201	1677	up	coding
235014_at	ILF3-AS1	NR_024333	ILF3 antisense RNA 1 (head to head)	9.283157	7.742512	2.909246	1678	up	coding
206987_x_at	FGF18	NM_003862	fibroblast growth factor 18	7.107135	5.566778	2.908665	1679	up	coding
223063_at	C1orf198	NM_001136494	chromosome 1 open reading frame 198	10.552721	9.01284	2.907706	1680	up	coding
228063_s_at	NAP1L5	NM_153757	nucleosome assembly protein 1-like 5	8.117625	9.657269	-2.907228	1681	down	coding
203638_s_at	FGFR2	NM_000141	fibroblast growth factor receptor 2	7.009403	5.470183	2.906372	1682	up	coding
1552365_at	SCIN	NM_001112706	scinderin	6.135303	4.596383	2.905768	1683	up	coding
205904_at	MICA	NM_000247	MHC class I polypeptide-related sequence A	9.512734	11.051467	-2.905392	1684	down	coding
204051_s_at	SFRP4	NM_003014	secreted frizzled-related protein 4	5.39037	3.851646	2.905373	1685	up	coding
213275_x_at	CTSB	NM_001908	cathepsin B	9.948411	11.486957	-2.905015	1686	down	coding
202202_s_at	LAMA4	NM_001105206	laminin, alpha 4	7.355916	5.817372	2.905011	1687	up	coding
209457_at	DUSP5	NM_004419	dual specificity phosphatase 5	8.801526	10.34002	-2.904911	1688	down	coding
226725_at	SLFN5	NM_144975	schlafen family member 5	8.34089	9.879183	-2.904507	1689	down	coding
1556629_a_at	SNAP25	NM_003081	synaptosomal-associated protein, 25kDa	5.310485	6.847	-2.900929	1690	down	coding
203227_s_at	TSPAN31	NM_005981	tetraspanin 31	8.133607	9.669591	-2.899861	1691	down	coding
204268_at	S100A2	NM_005978	S100 calcium binding protein A2	9.989912	8.454147	2.899422	1692	up	coding
203875_at	SMARCA1	NM_003069	SWI/SNF related, matrix associated, actin dependent regulator of chromatin, subfamily a, member 1	9.094487	10.629988	-2.898891	1693	down	coding
226021_at	RDH10	NM_172037	retinol dehydrogenase 10 (all-trans)	9.24761	7.712394	2.898318	1694	up	coding
226142_at	GLIPR1	NM_006851	GLI pathogenesis-related 1	8.822455	10.357393	-2.89776	1695	down	coding
228904_at	HOXB3	NM_002146	homeobox B3	9.488172	11.022023	-2.895577	1696	down	coding
201505_at	LAMB1	NM_002291	laminin, beta 1	9.587346	11.120677	-2.894533	1697	down	coding
1558882_at	HTATSF1P2	NM_001013680	HIV-1 Tat specific factor 1 pseudogene 2	5.072675	6.605841	-2.894202	1698	down	coding
238619_at	---	---	---	7.315557	8.848668	-2.894092	1699	down	coding
244128_x_at	GLIS1	NM_147193	GLIS family zinc finger 1	9.316133	7.78318	2.893776	1700	up	coding
204266_s_at	CHKA	NM_001277	choline kinase alpha	9.459312	7.926363	2.893767	1701	up	coding
227875_at	KLHL13	NM_001168299	kelch-like family member 13	7.799605	6.266726	2.893626	1702	up	coding
226592_at	ZNF618	NM_001040063	zinc finger protein 618	6.953128	8.485133	-2.891874	1703	down	coding
205567_at	CHST1	NM_003654	carbohydrate (keratan sulfate Gal-6) sulfotransferase 1	6.971593	8.503274	-2.891226	1704	down	coding
204415_at	IFI6	NM_002038	interferon, alpha-inducible protein 6	9.404266	7.872597	2.891201	1705	up	coding
208960_s_at	KLF6	NM_001008490	Kruppel-like factor 6	9.331299	10.862582	-2.890428	1706	down	coding
213113_s_at	SLC43A3	NM_001278201	solute carrier family 43, member 3	8.443049	9.974268	-2.8903	1707	down	coding
210329_s_at	SGCD	NM_000337	sarcoglycan, delta (35kDa dystrophin-associated glycoprotein)	7.317807	8.848982	-2.890212	1708	down	coding
204044_at	QPRT	NM_014298	quinolinate phosphoribosyltransferase	7.685714	9.216779	-2.889991	1709	down	coding
224940_s_at	PAPPA	NM_002581	pregnancy-associated plasma protein A, pappalysin 1	6.044202	7.574792	-2.889039	1710	down	coding
205728_at	TENM1	NM_001163278	teneurin transmembrane protein 1	5.56271	4.032937	2.887403	1711	up	coding
220467_at	---	---	---	7.703507	6.173938	2.886997	1712	up	coding
213661_at	PAMR1	NM_001001991	peptidase domain containing associated with muscle regeneration 1	6.662139	8.190771	-2.885121	1713	down	coding
218280_x_at	HIST2H2AA3	NM_001040874	histone cluster 2, H2aa3	10.070272	8.541941	2.88452	1714	up	coding
204347_at	AK4	NM_001005353	adenylate kinase 4	8.056673	6.528794	2.883617	1715	up	coding
208790_s_at	PTRF	NM_012232	polymerase I and transcript release factor	8.758589	10.285703	-2.882087	1716	down	coding
227100_at	B3GALTL	NM_194318	beta 1,3-galactosyltransferase-like	8.594791	7.068494	2.880455	1717	up	coding
235612_at	---	---	---	8.478292	6.952024	2.880397	1718	up	coding
232422_at	GGACT	NM_001195087	gamma-glutamylamine cyclotransferase	5.982691	7.508847	-2.880173	1719	down	coding
229404_at	TWIST2	NM_001271893	twist basic helix-loop-helix transcription factor 2	8.950971	10.477043	-2.880006	1720	down	coding
227486_at	NT5E	NM_001204813	5'-nucleotidase, ecto (CD73)	7.822666	9.348361	-2.879253	1721	down	coding
200985_s_at	CD59	NM_000611	CD59 molecule, complement regulatory protein	11.982686	13.508372	-2.879236	1722	down	coding
224920_x_at	MYADM	NM_001020818	myeloid-associated differentiation marker	7.825188	9.350102	-2.877696	1723	down	coding
231218_at	---	---	---	5.234858	6.759412	-2.876977	1724	down	coding
208523_x_at	HIST1H2BC	NM_003518	histone cluster 1, H2bc	8.374867	6.850389	2.876826	1725	up	coding
233314_at	---	---	---	5.772752	7.296776	-2.875921	1726	down	coding
230402_at	DUSP15	NM_001012644	dual specificity phosphatase 15	6.89525	8.419073	-2.87552	1727	down	coding
1558964_at	FAT3	NM_001008781	FAT atypical cadherin 3	5.344891	3.822316	2.873035	1728	up	coding
203556_at	ZHX2	NM_014943	zinc fingers and homeoboxes 2	7.976712	6.454492	2.872327	1729	up	coding
231930_at	ELMOD1	NM_001039772	ELMO/CED-12 domain containing 1	6.244228	4.722268	2.87181	1730	up	coding
229427_at	SEMA5A	NM_003966	sema domain, seven thrombospondin repeats (type 1 and type 1-like), transmembrane domain (TM) and short cytoplasmic domain, (semaphorin) 5A	8.497388	10.019138	-2.871392	1731	down	coding
44790_s_at	KIAA0226L	NM_025113	KIAA0226-like	3.677957	5.199335	-2.87065	1732	down	coding
229800_at	DCLK1	NM_001195415	doublecortin-like kinase 1	8.701819	7.180526	2.870483	1733	up	coding
223769_x_at	HYI	NM_001190880	hydroxypyruvate isomerase (putative)	8.129419	9.650674	-2.870406	1734	down	coding
214860_at	SLC9A7	NM_001257291	solute carrier family 9, subfamily A (NHE7, cation proton antiporter 7), member 7	5.047588	6.566797	-2.866339	1735	down	coding
215062_at	---	---	---	6.738483	8.257476	-2.865909	1736	down	coding
240395_at	LOC100128727	XM_001724038	uncharacterized LOC100128727	3.979395	5.497629	-2.864402	1737	down	coding
227069_at	CUX1	NM_001202543	cut-like homeobox 1	7.02332	5.505629	2.863325	1738	up	coding
202284_s_at	CDKN1A	NM_000389	cyclin-dependent kinase inhibitor 1A (p21, Cip1)	9.739187	11.25625	-2.862078	1739	down	coding
221730_at	COL5A2	NM_000393	collagen, type V, alpha 2	10.867663	12.384491	-2.861612	1740	down	coding
207046_at	HIST1H4A	NM_001034077	histone cluster 1, H4a	6.965258	5.449092	2.8603	1741	up	coding
223158_s_at	NEK6	NM_001145001	NIMA-related kinase 6	9.4528	10.968821	-2.860012	1742	down	coding
217735_s_at	EIF2AK1	NM_001134335	eukaryotic translation initiation factor 2-alpha kinase 1	8.590768	7.075096	2.85932	1743	up	coding
212758_s_at	LOC100996668	NM_001128128	uncharacterized LOC100996668	9.485407	11.000793	-2.858752	1744	down	coding
213075_at	OLFML2A	NM_182487	olfactomedin-like 2A	8.941121	7.426052	2.858125	1745	up	coding
214830_at	SLC38A6	NM_001172702	solute carrier family 38, member 6	8.986232	10.500764	-2.857062	1746	down	coding
226804_at	FAM20A	NM_001243746	family with sequence similarity 20, member A	5.8259	7.339661	-2.855535	1747	down	coding
227782_at	ZBTB7C	NM_001039360	zinc finger and BTB domain containing 7C	7.787859	6.275275	2.853205	1748	up	coding
223319_at	GPHN	NM_001024218	gephyrin	7.045443	8.55675	-2.850682	1749	down	coding
200906_s_at	PALLD	NM_001166108	palladin, cytoskeletal associated protein	10.448206	11.959274	-2.850209	1750	down	coding
219743_at	HEY2	NM_012259	hairy/enhancer-of-split related with YRPW motif 2	5.292727	3.781959	2.849618	1751	up	coding
230466_s_at	RASSF3	NM_178169	Ras association (RalGDS/AF-6) domain family member 3	8.26419	6.753443	2.849575	1752	up	coding
212812_at	SERINC5	NM_001174071	serine incorporator 5	9.418278	10.92871	-2.848954	1753	down	coding
225123_at	SESN3	NM_001271594	sestrin 3	6.874016	8.384401	-2.84886	1754	down	coding
228739_at	CYS1	NM_001037160	cystin 1	6.461929	4.951834	2.848288	1755	up	coding
1552947_x_at	ZNF114	NM_153608	zinc finger protein 114	6.340668	4.830659	2.848118	1756	up	coding
235200_at	ZNF561	NM_152289	zinc finger protein 561	7.7024	9.212189	-2.847684	1757	down	coding
229285_at	RNASEL	NM_021133	ribonuclease L (2',5'-oligoisoadenylate synthetase-dependent)	6.280087	7.789028	-2.846011	1758	down	coding
230278_at	---	---	---	3.996691	5.505507	-2.845763	1759	down	coding
223569_at	PPAPDC1B	NM_001102559	phosphatidic acid phosphatase type 2 domain containing 1B	7.244967	8.75324	-2.844693	1760	down	coding
224996_at	ASPH	NM_001164750	aspartate beta-hydroxylase	10.366503	11.87461	-2.844365	1761	down	coding
223771_at	TMEM87A	NM_001110503	transmembrane protein 87A	5.191574	6.699097	-2.843215	1762	down	coding
206510_at	SIX2	NM_016932	SIX homeobox 2	7.283167	8.790566	-2.842971	1763	down	coding
204595_s_at	STC1	NM_003155	stanniocalcin 1	7.685026	9.191983	-2.842099	1764	down	coding
226105_at	C1GALT1	NM_020156	core 1 synthase, glycoprotein-N-acetylgalactosamine 3-beta-galactosyltransferase, 1	7.484324	8.991132	-2.841805	1765	down	coding
230413_s_at	---	---	---	8.845459	7.338733	2.841645	1766	up	coding
230746_s_at	---	---	---	5.429342	6.935697	-2.840913	1767	down	coding
232035_at	HIST1H4A	NM_001034077	histone cluster 1, H4a	7.281443	5.77534	2.840418	1768	up	coding
206439_at	EPYC	NM_004950	epiphycan	5.105623	3.599869	2.83973	1769	up	coding
234317_s_at	STOX2	NM_020225	storkhead box 2	6.354311	4.848559	2.839727	1770	up	coding
215363_x_at	FOLH1	NM_001014986	folate hydrolase (prostate-specific membrane antigen) 1	5.459345	3.953912	2.839099	1771	up	coding
228959_at	PDK3	NM_001142386	pyruvate dehydrogenase kinase, isozyme 3	8.713873	7.208658	2.83867	1772	up	coding
203373_at	SOCS2	NM_001270467	suppressor of cytokine signaling 2	9.270035	7.765545	2.837244	1773	up	coding
232346_at	LOC388692	NM_001013644	uncharacterized LOC388692	7.651687	6.147764	2.836129	1774	up	coding
228128_x_at	PAPPA	NM_002581	pregnancy-associated plasma protein A, pappalysin 1	6.585647	8.089408	-2.835811	1775	down	coding
242986_at	NAV1	NM_001167738	neuron navigator 1	5.760249	7.263666	-2.835133	1776	down	coding
209122_at	LOC100509484	NM_001122	uncharacterized LOC100509484	8.87174	10.374852	-2.834535	1777	down	coding
209272_at	NAB1	NM_005966	NGFI-A binding protein 1 (EGR1 binding protein 1)	10.009285	8.506263	2.834358	1778	up	coding
203729_at	EMP3	NM_001425	epithelial membrane protein 3	10.19942	11.702233	-2.833948	1779	down	coding
209750_at	NR1D2	NM_001145425	nuclear receptor subfamily 1, group D, member 2	8.269452	6.767042	2.833156	1780	up	coding
201106_at	GPX4	NM_001039847	glutathione peroxidase 4	12.049831	10.547713	2.832583	1781	up	coding
205768_s_at	SLC27A2	NM_001159629	solute carrier family 27 (fatty acid transporter), member 2	6.245301	4.74339	2.832175	1782	up	coding
1558691_a_at	DOCK4	NM_014705	dedicator of cytokinesis 4	4.412625	5.914274	-2.831662	1783	down	coding
232217_at	FAM26E	NM_153711	family with sequence similarity 26, member E	6.505415	8.006561	-2.830675	1784	down	coding
226756_at	CCDC71L	NM_175884	coiled-coil domain containing 71-like	7.437303	8.938033	-2.829859	1785	down	coding
204956_at	MTAP	NM_002451	methylthioadenosine phosphorylase	6.270717	7.771318	-2.829606	1786	down	coding
206067_s_at	WT1	NM_000378	Wilms tumor 1	6.062641	4.562061	2.829565	1787	up	coding
223075_s_at	AIF1L	NM_001002260	allograft inflammatory factor 1-like	7.416285	5.916139	2.828713	1788	up	coding
1558078_at	---	---	---	8.232338	6.732703	2.827711	1789	up	coding
227241_at	MUC15	NM_001135091	mucin 15, cell surface associated	5.279763	3.781535	2.824956	1790	up	coding
202421_at	IGSF3	NM_001007237	immunoglobulin superfamily, member 3	8.193504	6.695425	2.824663	1791	up	coding
228635_at	PCDH10	NM_020815	protocadherin 10	6.750344	5.252606	2.823996	1792	up	coding
229244_at	LSAMP	NM_002338	limbic system-associated membrane protein	6.900014	5.402575	2.823411	1793	up	coding
244677_at	PER1	NM_002616	period circadian clock 1	5.702792	7.19973	-2.822431	1794	down	coding
224150_s_at	CEP70	NM_024491	centrosomal protein 70kDa	8.187976	6.691108	2.822293	1795	up	coding
215664_s_at	EPHA5	NM_004439	EPH receptor A5	6.035766	4.53914	2.82182	1796	up	coding
1554472_a_at	PHF20L1	NM_001277196	PHD finger protein 20-like 1	8.345886	6.849932	2.820506	1797	up	coding
203178_at	GATM	NM_001482	glycine amidinotransferase (L-arginine:glycine amidinotransferase)	5.124332	3.62851	2.820248	1798	up	coding
204523_at	ZNF140	NM_003440	zinc finger protein 140	6.823066	8.317918	-2.818352	1799	down	coding
1556194_a_at	---	---	---	7.375395	5.880625	2.818192	1800	up	coding
232344_at	---	---	---	7.118173	8.612834	-2.817978	1801	down	coding
225864_at	FAM84B	NM_174911	family with sequence similarity 84, member B	5.907623	4.413084	2.817741	1802	up	coding
218066_at	SLC12A7	NM_006598	solute carrier family 12 (potassium/chloride transporters), member 7	9.896154	8.401878	2.817228	1803	up	coding
211506_s_at	IL8	NM_000584	interleukin 8	6.656471	5.162252	2.817116	1804	up	coding
242618_at	HCG18	NR_024052	HLA complex group 18 (non-protein coding)	7.301079	5.806874	2.817089	1805	up	coding
204614_at	SERPINB2	NM_001143818	serpin peptidase inhibitor, clade B (ovalbumin), member 2	6.134938	4.641002	2.816563	1806	up	coding
204880_at	MGMT	NM_002412	O-6-methylguanine-DNA methyltransferase	7.119081	8.612309	-2.815182	1807	down	coding
222150_s_at	GSAP	NM_017439	gamma-secretase activating protein	5.88037	7.372216	-2.812487	1808	down	coding
235444_at	FOXP1	NM_001012505	forkhead box P1	7.276381	8.767604	-2.811272	1809	down	coding
205003_at	DOCK4	NM_014705	dedicator of cytokinesis 4	9.301532	10.792439	-2.810655	1810	down	coding
228574_at	TMTC2	NM_152588	transmembrane and tetratricopeptide repeat containing 2	7.186189	5.695693	2.809856	1811	up	coding
200838_at	CTSB	NM_001908	cathepsin B	10.917052	12.407369	-2.809507	1812	down	coding
215071_s_at	HIST1H2AC	NM_003512	histone cluster 1, H2ac	9.886928	8.396725	2.809285	1813	up	coding
211709_s_at	CLEC11A	NM_002975	C-type lectin domain family 11, member A	8.490151	9.979855	-2.808313	1814	down	coding
203298_s_at	JARID2	NM_001267040	jumonji, AT rich interactive domain 2	9.39173	7.902284	2.807812	1815	up	coding
221218_s_at	TPK1	NM_001042482	thiamin pyrophosphokinase 1	6.376162	7.864787	-2.806214	1816	down	coding
239280_at	---	---	---	6.116774	4.628742	2.805061	1817	up	coding
209827_s_at	IL16	NM_001172128	interleukin 16	6.509532	7.995549	-2.801145	1818	down	coding
215726_s_at	CYB5A	NM_001190807	cytochrome b5 type A (microsomal)	8.90756	10.393576	-2.801144	1819	down	coding
237496_at	---	---	---	4.712948	6.198687	-2.800605	1820	down	coding
1556695_a_at	NR2F1-AS1	NR_015369	NR2F1 antisense RNA 1	4.241293	5.727025	-2.800593	1821	down	coding
1556221_a_at	OTTHUMG00000175748	---	NULL	6.403954	4.918263	2.800513	1822	up	coding
219902_at	BHMT2	NM_001178005	betaine--homocysteine S-methyltransferase 2	6.118179	7.603218	-2.799248	1823	down	coding
210963_s_at	GYG2	NM_001079855	glycogenin 2	7.113596	5.629031	2.798328	1824	up	coding
218980_at	FHOD3	NM_025135	formin homology 2 domain containing 3	8.262515	9.746455	-2.797117	1825	down	coding
202455_at	HDAC5	NM_001015053	histone deacetylase 5	8.782152	7.298767	2.79604	1826	up	coding
236966_at	ARMC8	NM_001267041	armadillo repeat containing 8	7.127401	8.610039	-2.794593	1827	down	coding
205925_s_at	RAB3B	NM_002867	RAB3B, member RAS oncogene family	7.125993	8.608572	-2.794478	1828	down	coding
236475_at	MICAL2	NM_014632	microtubule associated monooxygenase, calponin and LIM domain containing 2	6.882561	8.365033	-2.794271	1829	down	coding
238076_at	GATAD2B	NM_020699	GATA zinc finger domain containing 2B	7.842092	6.3601	2.793342	1830	up	coding
221823_at	C5orf30	NM_033211	chromosome 5 open reading frame 30	8.570745	10.052649	-2.793172	1831	down	coding
218181_s_at	MAP4K4	NM_001242559	mitogen-activated protein kinase kinase kinase kinase 4	9.047858	10.529608	-2.792872	1832	down	coding
207111_at	EMR1	NM_001256252	egf-like module containing, mucin-like, hormone receptor-like 1	6.189999	4.708553	2.792284	1833	up	coding
225540_at	MAP2	NM_001039538	microtubule-associated protein 2	5.331855	3.850525	2.792059	1834	up	coding
238154_at	CEP70	NM_024491	centrosomal protein 70kDa	7.048257	5.567025	2.79187	1835	up	coding
210749_x_at	DDR1	NM_001202521	discoidin domain receptor tyrosine kinase 1	9.203639	7.722452	2.791783	1836	up	coding
238808_at	HOXA13	NM_000522	homeobox A13	6.136779	4.655705	2.791565	1837	up	coding
230787_at	OTTHUMG00000012496	---	NULL	7.125875	5.645415	2.790377	1838	up	coding
225897_at	MARCKS	NM_002356	myristoylated alanine-rich protein kinase C substrate	10.684732	12.164552	-2.789139	1839	down	coding
202672_s_at	ATF3	NM_001030287	activating transcription factor 3	8.350246	6.870942	2.788142	1840	up	coding
1556656_at	---	---	---	7.531949	9.010912	-2.787482	1841	down	coding
208527_x_at	HIST1H2BC	NM_003518	histone cluster 1, H2bc	10.000036	8.521206	2.787226	1842	up	coding
242539_at	DIS3L2	NM_001257281	DIS3 mitotic control homolog (S. cerevisiae)-like 2	7.723343	6.244927	2.786426	1843	up	coding
226439_s_at	NBEA	NM_001204197	neurobeachin	6.67781	5.199472	2.786275	1844	up	coding
209469_at	GPM6A	NM_001261447	glycoprotein M6A	5.645752	4.167463	2.786181	1845	up	coding
200982_s_at	ANXA6	NM_001155	annexin A6	10.153252	11.631475	-2.786053	1846	down	coding
204560_at	FKBP5	NM_001145775	FK506 binding protein 5	6.234768	7.712746	-2.78558	1847	down	coding
220334_at	RGS17	NM_012419	regulator of G-protein signaling 17	7.339385	8.817121	-2.785113	1848	down	coding
1554614_a_at	PTBP2	NM_021190	polypyrimidine tract binding protein 2	7.373763	5.89634	2.784508	1849	up	coding
1561079_at	ANKRD28	NM_001195098	ankyrin repeat domain 28	6.456097	7.932738	-2.783	1850	down	coding
229942_at	BNC2	NM_017637	basonuclin 2	7.4213	8.897863	-2.78285	1851	down	coding
201787_at	FBLN1	NM_001996	fibulin 1	7.563497	9.038378	-2.779607	1852	down	coding
204019_s_at	SH3YL1	NM_001159597	SH3 domain containing, Ysc84-like 1 (S. cerevisiae)	8.062175	9.536795	-2.779104	1853	down	coding
224941_at	PAPPA	NM_002581	pregnancy-associated plasma protein A, pappalysin 1	5.598742	7.073208	-2.778808	1854	down	coding
214647_s_at	HFE	NM_000410	hemochromatosis	5.529139	7.000282	-2.772415	1855	down	coding
210454_s_at	KCNJ6	NM_002240	potassium inwardly-rectifying channel, subfamily J, member 6	5.688855	7.159855	-2.77214	1856	down	coding
225611_at	MAST4	NM_001164664	microtubule associated serine/threonine kinase family member 4	7.487235	8.957702	-2.771115	1857	down	coding
226907_at	PPP1R14C	NM_030949	protein phosphatase 1, regulatory (inhibitor) subunit 14C	7.660212	6.190142	2.770353	1858	up	coding
204015_s_at	DUSP4	NM_001394	dual specificity phosphatase 4	7.969438	6.499829	2.769468	1859	up	coding
226306_at	C6orf1	NM_001008703	chromosome 6 open reading frame 1	7.517738	8.987057	-2.768912	1860	down	coding
1553099_at	TIGD1	NM_145702	tigger transposable element derived 1	8.151706	6.683791	2.766218	1861	up	coding
218764_at	PRKCH	NM_006255	protein kinase C, eta	7.627196	6.159601	2.765606	1862	up	coding
1555480_a_at	FBLIM1	NM_001024215	filamin binding LIM protein 1	6.749938	8.21738	-2.765312	1863	down	coding
233869_x_at	---	---	---	6.849838	8.316685	-2.764172	1864	down	coding
228565_at	KIAA1804	NM_032435	mixed lineage kinase 4	5.947089	4.480487	2.763702	1865	up	coding
210319_x_at	MSX2	NM_002449	msh homeobox 2	6.108236	4.641934	2.763128	1866	up	coding
1554237_at	SDCCAG8	NM_006642	serologically defined colon cancer antigen 8	5.325887	6.790994	-2.76084	1867	down	coding
232267_at	GPR133	NM_198827	G protein-coupled receptor 133	5.860381	4.395856	2.759726	1868	up	coding
87100_at	ABHD2	NM_007011	abhydrolase domain containing 2	5.334226	6.797549	-2.757428	1869	down	coding
238694_at	DGKE	NM_003647	diacylglycerol kinase, epsilon 64kDa	7.837778	6.374685	2.756988	1870	up	coding
232528_at	---	---	---	7.343914	8.806989	-2.756954	1871	down	coding
204151_x_at	AKR1C1	NM_001353	aldo-keto reductase family 1, member C1	8.796707	10.259661	-2.756723	1872	down	coding
242346_x_at	CTC-260E6.4	---	NULL	5.107717	6.569948	-2.755341	1873	down	coding
226122_at	PLEKHG1	NM_001029884	pleckstrin homology domain containing, family G (with RhoGef domain) member 1	5.983011	4.52092	2.755073	1874	up	coding
240991_at	---	---	---	8.105965	6.644442	2.753989	1875	up	coding
212274_at	LPIN1	NM_001261427	lipin 1	10.610921	12.070075	-2.74947	1876	down	coding
219618_at	IRAK4	NM_001114182	interleukin-1 receptor-associated kinase 4	7.107425	8.566367	-2.749066	1877	down	coding
209946_at	VEGFC	NM_005429	vascular endothelial growth factor C	9.22009	10.678825	-2.748673	1878	down	coding
1558256_at	LINC00662	NR_027301	long intergenic non-protein coding RNA 662	7.678555	6.219948	2.748428	1879	up	coding
222455_s_at	PARVA	NM_018222	parvin, alpha	8.121839	9.579259	-2.746169	1880	down	coding
232113_at	---	---	---	8.564496	10.020312	-2.743117	1881	down	coding
1560395_at	---	---	---	3.847013	5.30276	-2.742985	1882	down	coding
218829_s_at	CHD7	NM_017780	chromodomain helicase DNA binding protein 7	7.010907	5.555204	2.742901	1883	up	coding
33767_at	NEFH	NM_021076	neurofilament, heavy polypeptide	4.481617	5.937094	-2.742472	1884	down	coding
202808_at	WBP1L	NM_001083913	WW domain binding protein 1-like	9.027135	10.481299	-2.739978	1885	down	coding
1556211_a_at	---	---	---	5.726033	7.179587	-2.738819	1886	down	coding
225167_at	FRMD4A	NM_018027	FERM domain containing 4A	8.894938	10.348445	-2.73873	1887	down	coding
209160_at	AKR1C3	NM_001253908	aldo-keto reductase family 1, member C3	7.828531	9.281903	-2.738473	1888	down	coding
229540_at	RBPJ	NM_005349	recombination signal binding protein for immunoglobulin kappa J region	6.54803	8.001024	-2.737756	1889	down	coding
205289_at	BMP2	NM_001200	bone morphogenetic protein 2	7.944947	6.492455	2.736803	1890	up	coding
206354_at	SLCO1B3	NM_019844	solute carrier organic anion transporter family, member 1B3	5.668799	4.216608	2.736233	1891	up	coding
233364_s_at	---	---	---	7.692421	9.144555	-2.736125	1892	down	coding
203071_at	SEMA3B	NM_001005914	sema domain, immunoglobulin domain (Ig), short basic domain, secreted, (semaphorin) 3B	8.098122	6.646243	2.735642	1893	up	coding
208961_s_at	KLF6	NM_001008490	Kruppel-like factor 6	10.254186	11.706059	-2.73563	1894	down	coding
233035_at	---	---	---	4.560336	6.011658	-2.734585	1895	down	coding
219832_s_at	HOXC13	NM_017410	homeobox C13	6.854923	5.403713	2.734372	1896	up	coding
210042_s_at	CTSZ	NM_001336	cathepsin Z	9.226997	10.67803	-2.734037	1897	down	coding
223541_at	HAS3	NM_001199280	hyaluronan synthase 3	7.547989	6.097231	2.733516	1898	up	coding
236035_at	FZD1	---	NULL	4.828365	6.278668	-2.732655	1899	down	coding
228564_at	LOC375295	NR_040001	uncharacterized LOC375295	8.884685	10.33453	-2.731787	1900	down	coding
214085_x_at	GLIPR1	NM_006851	GLI pathogenesis-related 1	10.353145	11.802679	-2.731198	1901	down	coding
203379_at	RPS6KA1	NM_001006665	ribosomal protein S6 kinase, 90kDa, polypeptide 1	7.556335	6.106868	2.731071	1902	up	coding
219970_at	GIPC2	NM_017655	GIPC PDZ domain containing family, member 2	3.684937	5.134336	-2.730943	1903	down	coding
217523_at	CD44	NM_000610	CD44 molecule (Indian blood group)	8.25963	9.708967	-2.730824	1904	down	coding
224838_at	FOXP1	NM_001012505	forkhead box P1	9.752431	11.201209	-2.729768	1905	down	coding
205805_s_at	ROR1	NM_001083592	receptor tyrosine kinase-like orphan receptor 1	7.591007	9.039484	-2.729199	1906	down	coding
228044_at	SERP2	NM_001010897	stress-associated endoplasmic reticulum protein family member 2	6.563553	8.011956	-2.729058	1907	down	coding
237322_at	MIAT	NR_003491	myocardial infarction associated transcript (non-protein coding)	4.359314	5.806499	-2.726754	1908	down	coding
227618_at	---	---	---	6.100524	7.547368	-2.726111	1909	down	coding
221621_at	LINC00338	NR_003013	long intergenic non-protein coding RNA 338	7.072645	5.62591	2.725904	1910	up	coding
225438_at	NUDCD1	NM_001128211	NudC domain containing 1	6.929152	5.483441	2.72397	1911	up	coding
1552721_a_at	FGF1	NM_000800	fibroblast growth factor 1 (acidic)	5.207634	6.653059	-2.72343	1912	down	coding
45297_at	EHD2	NM_014601	EH-domain containing 2	8.632548	10.077653	-2.722827	1913	down	coding
208913_at	GGA2	NM_015044	golgi-associated, gamma adaptin ear containing, ARF binding protein 2	8.864236	7.419362	2.72239	1914	up	coding
222809_x_at	CCDC85C	NM_001144995	coiled-coil domain containing 85C	8.494787	7.050245	2.721764	1915	up	coding
219368_at	NAP1L2	NM_021963	nucleosome assembly protein 1-like 2	5.508098	4.063977	2.72097	1916	up	coding
233504_at	C9orf84	NM_001080551	chromosome 9 open reading frame 84	5.384706	3.940692	2.720767	1917	up	coding
214180_at	MAN1C1	NM_020379	mannosidase, alpha, class 1C, member 1	7.402788	5.958889	2.720552	1918	up	coding
205888_s_at	JAKMIP2	NM_001270934	janus kinase and microtubule interacting protein 2	6.572464	5.12878	2.720146	1919	up	coding
204920_at	CPS1	NM_001122633	carbamoyl-phosphate synthase 1, mitochondrial	7.260133	8.703735	-2.719992	1920	down	coding
1553725_s_at	LOC100996620	NM_016620	uncharacterized LOC100996620	7.639589	6.196196	2.719597	1921	up	coding
1552946_at	ZNF114	NM_153608	zinc finger protein 114	6.286637	4.845948	2.714505	1922	up	coding
221886_at	DENND2A	NM_015689	DENN/MADD domain containing 2A	5.108328	3.66772	2.714353	1923	up	coding
230150_at	BCAP29	NM_001008405	B-cell receptor-associated protein 29	6.656334	8.096405	-2.713343	1924	down	coding
244356_at	---	---	---	6.646797	8.08661	-2.712857	1925	down	coding
224391_s_at	SIAE	NM_001199922	sialic acid acetylesterase	7.214919	8.65453	-2.712477	1926	down	coding
231867_at	TENM2	NM_001080428	teneurin transmembrane protein 2	8.183706	6.744775	2.711199	1927	up	coding
206279_at	PRKY	NM_002760	protein kinase, Y-linked, pseudogene	5.914894	7.353564	-2.710708	1928	down	coding
224837_at	FOXP1	NM_001012505	forkhead box P1	9.617145	11.055328	-2.709793	1929	down	coding
226507_at	PAK1	NM_001128620	p21 protein (Cdc42/Rac)-activated kinase 1	8.983717	10.421747	-2.709507	1930	down	coding
239965_at	---	---	---	5.900797	7.338807	-2.709469	1931	down	coding
206429_at	F2RL1	NM_005242	coagulation factor II (thrombin) receptor-like 1	5.842119	7.280095	-2.709405	1932	down	coding
236379_at	---	---	---	8.177739	6.740685	2.707674	1933	up	coding
229529_at	TCF21	NM_003206	transcription factor 21	5.737994	4.300948	2.707659	1934	up	coding
236018_at	---	---	---	7.058038	5.622147	2.705491	1935	up	coding
230785_at	---	---	---	6.41973	4.984421	2.7044	1936	up	coding
227955_s_at	EFNA5	NM_001962	ephrin-A5	8.953304	7.51884	2.702818	1937	up	coding
212850_s_at	LRP4	NM_002334	low density lipoprotein receptor-related protein 4	7.675067	6.240607	2.702809	1938	up	coding
1559706_at	ARHGEF28	NM_001080479	Rho guanine nucleotide exchange factor (GEF) 28	4.442693	5.876644	-2.701857	1939	down	coding
214708_at	SNTB1	NM_021021	syntrophin, beta 1 (dystrophin-associated protein A1, 59kDa, basic component 1)	5.806755	4.373992	2.699633	1940	up	coding
224392_s_at	OPN3	NM_001030011	opsin 3	6.872727	8.305467	-2.699589	1941	down	coding
215532_x_at	ZNF492	NM_020855	zinc finger protein 492	3.686585	5.119275	-2.699496	1942	down	coding
204179_at	MB	NM_005368	myoglobin	6.845592	5.413324	2.698706	1943	up	coding
205483_s_at	ISG15	NM_005101	ISG15 ubiquitin-like modifier	10.869007	9.436815	2.698565	1944	up	coding
211668_s_at	PLAU	NM_001145031	plasminogen activator, urokinase	7.439892	8.871518	-2.697505	1945	down	coding
227236_at	TSPAN2	NM_005725	tetraspanin 2	5.51866	4.08722	2.697159	1946	up	coding
203325_s_at	COL5A1	NM_000093	collagen, type V, alpha 1	10.207061	11.637678	-2.69562	1947	down	coding
225725_at	ZMAT3	NM_022470	zinc finger, matrin-type 3	8.342199	9.772809	-2.695606	1948	down	coding
239654_at	CHD9	NM_025134	chromodomain helicase DNA binding protein 9	7.718885	9.149339	-2.695316	1949	down	coding
1552621_at	POLR2J2	NM_001015884	polymerase (RNA) II (DNA directed) polypeptide J2	9.452872	8.022613	2.694951	1950	up	coding
210295_at	MAGEA10	NM_001011543	melanoma antigen family A, 10	6.757868	5.327769	2.694652	1951	up	coding
232099_at	PCDHB16	NM_020957	protocadherin beta 16	5.799132	4.369209	2.694323	1952	up	coding
225646_at	CTSC	NM_001114173	cathepsin C	8.882613	10.312373	-2.69402	1953	down	coding
204995_at	CDK5R1	NM_003885	cyclin-dependent kinase 5, regulatory subunit 1 (p35)	7.193632	5.764201	2.693405	1954	up	coding
222372_at	MAGI1	NM_001033057	membrane associated guanylate kinase, WW and PDZ domain containing 1	6.198261	7.627262	-2.692602	1955	down	coding
204916_at	RAMP1	NM_005855	receptor (G protein-coupled) activity modifying protein 1	9.05613	7.62799	2.690995	1956	up	coding
200785_s_at	LRP1	NM_002332	low density lipoprotein receptor-related protein 1	7.501143	8.929245	-2.690924	1957	down	coding
223686_at	TPK1	NM_001042482	thiamin pyrophosphokinase 1	5.2105	6.637958	-2.689723	1958	down	coding
205937_at	CGREF1	NM_001166239	cell growth regulator with EF-hand domain 1	7.626892	6.199473	2.689651	1959	up	coding
205901_at	PNOC	NM_006228	prepronociceptin	6.930584	5.503381	2.689248	1960	up	coding
204749_at	NAP1L3	NM_004538	nucleosome assembly protein 1-like 3	7.497968	8.924379	-2.687772	1961	down	coding
218843_at	FNDC4	NM_022823	fibronectin type III domain containing 4	7.208157	8.634525	-2.687692	1962	down	coding
209340_at	UAP1	NM_003115	UDP-N-acteylglucosamine pyrophosphorylase 1	11.701854	13.125948	-2.683459	1963	down	coding
1555832_s_at	KLF6	NM_001008490	Kruppel-like factor 6	11.06578	12.489399	-2.682576	1964	down	coding
232523_at	MEGF10	NM_001256545	multiple EGF-like-domains 10	3.897877	5.321474	-2.682535	1965	down	coding
207781_s_at	ZNF711	NM_021998	zinc finger protein 711	4.624465	3.200987	2.682314	1966	up	coding
214481_at	HIST1H2AM	NM_003514	histone cluster 1, H2am	7.599337	6.175928	2.682185	1967	up	coding
1554948_at	---	---	---	7.722052	6.299345	2.680881	1968	up	coding
225935_at	CUX1	NM_001202543	cut-like homeobox 1	8.830164	7.40836	2.679204	1969	up	coding
243880_at	GOSR2	NM_001012511	golgi SNAP receptor complex member 2	5.434433	4.013876	2.676888	1970	up	coding
228812_at	---	---	---	8.310402	6.890253	2.676132	1971	up	coding
221543_s_at	ERLIN2	NM_001003790	ER lipid raft associated 2	8.891643	10.31139	-2.675387	1972	down	coding
239286_at	CDH11	NM_001797	cadherin 11, type 2, OB-cadherin (osteoblast)	6.462557	7.881294	-2.673514	1973	down	coding
228658_at	MIAT	NR_003491	myocardial infarction associated transcript (non-protein coding)	4.259482	5.678195	-2.673469	1974	down	coding
212358_at	CLIP3	NM_001199570	CAP-GLY domain containing linker protein 3	7.868806	9.287506	-2.673444	1975	down	coding
218854_at	DSE	NM_001080976	dermatan sulfate epimerase	9.940063	11.358471	-2.672904	1976	down	coding
221207_s_at	NBEA	NM_001204197	neurobeachin	7.786786	6.368579	2.672531	1977	up	coding
202404_s_at	COL1A2	NM_000089	collagen, type I, alpha 2	13.199236	14.616576	-2.670925	1978	down	coding
243366_s_at	---	---	---	7.546472	6.129763	2.669758	1979	up	coding
201487_at	CTSC	NM_001114173	cathepsin C	9.200135	10.616251	-2.668661	1980	down	coding
1559147_at	---	---	---	5.47827	4.062264	2.668457	1981	up	coding
208683_at	CAPN2	NM_001146068	calpain 2, (m/II) large subunit	12.379231	13.795229	-2.668443	1982	down	coding
232235_at	DSEL	NM_032160	dermatan sulfate epimerase-like	8.775663	10.191478	-2.668104	1983	down	coding
207347_at	ERCC6	NM_000124	excision repair cross-complementing rodent repair deficiency, complementation group 6	6.21666	7.632076	-2.667366	1984	down	coding
226075_at	SPSB1	NM_025106	splA/ryanodine receptor domain and SOCS box containing 1	6.936892	8.352108	-2.666996	1985	down	coding
203991_s_at	KDM6A	NM_021140	lysine (K)-specific demethylase 6A	7.84174	6.426554	2.666942	1986	up	coding
203126_at	IMPA2	NM_014214	inositol(myo)-1(or 4)-monophosphatase 2	9.161893	7.746813	2.666745	1987	up	coding
219294_at	CENPQ	NM_018132	centromere protein Q	8.803218	7.388771	2.665576	1988	up	coding
208154_at	---	---	---	6.836152	5.421935	2.665151	1989	up	coding
220675_s_at	PNPLA3	NM_025225	patatin-like phospholipase domain containing 3	7.855129	9.269201	-2.664883	1990	down	coding
227167_s_at	RASSF3	NM_178169	Ras association (RalGDS/AF-6) domain family member 3	10.069068	8.656023	2.662986	1991	up	coding
215143_at	DPY19L2P2	NM_182634	dpy-19-like 2 pseudogene 2 (C. elegans)	7.483325	6.070383	2.662796	1992	up	coding
211653_x_at	AKR1C2	NM_001135241	aldo-keto reductase family 1, member C2	8.020761	9.433582	-2.662573	1993	down	coding
213546_at	DKFZP586I1420	NR_002186	uncharacterized protein DKFZp586I1420	8.221943	6.809576	2.661735	1994	up	coding
224036_s_at	LMBR1	NM_022458	limb region 1 homolog (mouse)	7.777372	9.189735	-2.661728	1995	down	coding
240556_at	DCN	NM_001920	decorin	4.260866	5.670981	-2.657584	1996	down	coding
203992_s_at	KDM6A	NM_021140	lysine (K)-specific demethylase 6A	8.927484	7.517542	2.657264	1997	up	coding
241986_at	BMPER	NM_133468	BMP binding endothelial regulator	5.356863	6.766462	-2.656632	1998	down	coding
1569323_at	PTPRG	NM_002841	protein tyrosine phosphatase, receptor type, G	4.371372	5.780784	-2.656288	1999	down	coding
[truncated: 1,857 more rows]
