# Supplementary material for: Biological analysis of cancer specific microRNAs on function modeling in osteosarcoma
Source: Sci Rep. 2017 Jul 14;7:5382. doi: 10.1038/s41598-017-05819-7 (PMC5511279; doi:10.1038/s41598-017-05819-7)
Supplement: Supplementary file 3 — Table S3 [file 41598_2017_5819_MOESM3_ESM.csv]

Probe Set ID	Accession	Transcript ID	Mean Signal of Group OS cells	Mean Signal of Group hMSC	Fold Change	Rank	miRNA Feature	Biotype
hsa-miR-182_st	MIMAT0000259	hsa-miR-182-5p	9.513466	1.584963	243.622471	1	up	miRNA
hsa-miR-708_st	MIMAT0004926	hsa-miR-708-5p	4.437708	11.318667	-117.86234	2	down	miRNA
hsa-miR-34a_st	MIMAT0000255	hsa-miR-34a-5p	4.06801	10.646558	-95.574126	3	down	miRNA
hsa-miR-127-3p_st	MIMAT0000446	hsa-miR-127-3p	4.657996	10.902466	-75.818058	4	down	miRNA
hsa-miR-382_st	MIMAT0000737	hsa-miR-382-5p	3.130786	8.541608	-42.542166	5	down	miRNA
hsa-miR-409-3p_st	MIMAT0001639	hsa-miR-409-3p	4.057183	9.448357	-41.966737	6	down	miRNA
hsa-miR-432_st	MIMAT0002814	hsa-miR-432-5p	3.84349	9.125146	-38.898866	7	down	miRNA
hsa-miR-487b_st	MIMAT0003180	hsa-miR-487b-3p	3.929422	9.20236	-38.664499	8	down	miRNA
hsa-miR-486-5p_st	MIMAT0002177	hsa-miR-486-5p	6.787364	1.584963	36.819573	9	up	miRNA
hsa-miR-379_st	MIMAT0000733	hsa-miR-379-5p	3.748753	8.886155	-35.197523	10	down	miRNA
hsa-miR-34a-star_st	MIMAT0004557	hsa-miR-34a-3p	1.89229	6.669386	-27.418847	11	down	miRNA
hsa-miR-493_st	MIMAT0003161	hsa-miR-493-3p	3.024514	7.792786	-27.251664	12	down	miRNA
hsa-miR-370_st	MIMAT0000722	hsa-miR-370-3p	3.269249	7.707899	-21.685368	13	down	miRNA
hsa-miR-487a_st	MIMAT0002178	hsa-miR-487a-3p	2.852092	7.254845	-21.152452	14	down	miRNA
hsa-miR-409-5p_st	MIMAT0001638	hsa-miR-409-5p	3.098431	7.370641	-19.322497	15	down	miRNA
hsa-miR-411_st	MIMAT0003329	hsa-miR-411-5p	2.525656	6.763361	-18.865853	16	down	miRNA
hsa-miR-376c_st	MIMAT0000720	hsa-miR-376c-3p	2.721017	6.929854	-18.492093	17	down	miRNA
hsa-miR-767-5p_st	MIMAT0003882	hsa-miR-767-5p	5.633747	1.584963	16.550281	18	up	miRNA
hsa-miR-1269_st	MIMAT0005923	hsa-miR-1269a	5.55141	1.584963	15.632175	19	up	miRNA
hsa-miR-299-3p_st	MIMAT0000687	hsa-miR-299-3p	3.068572	7.002807	-15.287021	20	down	miRNA
hsa-miR-105_st	MIMAT0000102	hsa-miR-105-5p	5.515303	1.584963	15.245798	21	up	miRNA
hsa-miR-760_st	MIMAT0004957	hsa-miR-760	5.722804	1.898912	14.161396	22	up	miRNA
hsa-miR-431_st	MIMAT0001625	hsa-miR-431-5p	3.319498	7.090589	-13.652477	23	down	miRNA
hsa-let-7a-2-star_st	MIMAT0010195	hsa-let-7a-2-3p	2.269766	6.006266	-13.329029	24	down	miRNA
hsa-miR-543_st	MIMAT0004954	hsa-miR-543	2.211962	5.941057	-13.260795	25	down	miRNA
hsa-miR-134_st	MIMAT0000447	hsa-miR-134-5p	5.335156	9.059196	-13.214407	26	down	miRNA
hsa-miR-485-5p_st	MIMAT0002175	hsa-miR-485-5p	2.460867	6.121002	-12.64184	27	down	miRNA
hsa-miR-485-3p_st	MIMAT0002176	hsa-miR-485-3p	1.957078	5.553847	-12.098605	28	down	miRNA
hsa-miR-941_st	MIMAT0004984	hsa-miR-941	6.666568	3.133599	11.575227	29	up	miRNA
hsa-miR-758_st	MIMAT0003879	hsa-miR-758-3p	1.998039	5.480747	-11.178911	30	down	miRNA
hsa-miR-183_st	MIMAT0000261	hsa-miR-183-5p	5.046193	1.584963	11.013721	31	up	miRNA
hsa-miR-154_st	MIMAT0000452	hsa-miR-154-5p	1.890774	5.335611	-10.889283	32	down	miRNA
hsa-miR-584_st	MIMAT0003249	hsa-miR-584-5p	5.00144	1.594883	10.604149	33	up	miRNA
hsa-miR-381_st	MIMAT0000736	hsa-miR-381-3p	2.635096	6.020139	-10.447187	34	down	miRNA
hsa-miR-654-3p_st	MIMAT0004814	hsa-miR-654-3p	2.162023	5.532273	-10.340613	35	down	miRNA
hsa-miR-1269b_st	MIMAT0019059	hsa-miR-1269b	4.898504	1.584963	9.942032	36	up	miRNA
hsa-miR-433_st	MIMAT0001627	hsa-miR-433-3p	2.914393	6.165482	-9.520841	37	down	miRNA
hsa-miR-376a_st	MIMAT0000729	hsa-miR-376a-3p	2.288937	5.473087	-9.089182	38	down	miRNA
hsa-miR-155_st	MIMAT0000646	hsa-miR-155-5p	7.913953	11.070674	-8.918007	39	down	miRNA
hsa-miR-654-5p_st	MIMAT0003330	hsa-miR-654-5p	2.461033	5.613624	-8.892509	40	down	miRNA
hsa-miR-337-5p_st	MIMAT0004695	hsa-miR-337-5p	4.119942	7.265864	-8.8515	41	down	miRNA
hsa-miR-495_st	MIMAT0002817	hsa-miR-495-3p	2.037305	5.117332	-8.456303	42	down	miRNA
hsa-miR-224-star_st	MIMAT0009198	hsa-miR-224-3p	5.745944	2.678856	8.3808	43	up	miRNA
hsa-miR-299-5p_st	MIMAT0002890	hsa-miR-299-5p	2.268528	5.208804	-7.675581	44	down	miRNA
hsa-miR-127-5p_st	MIMAT0004604	hsa-miR-127-5p	2.457291	5.331382	-7.331414	45	down	miRNA
hsa-miR-222-star_st	MIMAT0004569	hsa-miR-222-5p	4.753485	7.580533	-7.096207	46	down	miRNA
hsa-miR-301a_st	MIMAT0000688	hsa-miR-301a-3p	4.748708	1.927546	7.067315	47	up	miRNA
hsa-miR-377-star_st	MIMAT0004689	hsa-miR-377-5p	2.030389	4.847569	-7.047832	48	down	miRNA
hsa-miR-4665-5p_st	MIMAT0019739	hsa-miR-4665-5p	4.271598	1.588347	6.423016	49	up	miRNA
hsa-miR-4539_st	MIMAT0019082	hsa-miR-4539	4.232969	1.584963	6.268004	50	up	miRNA
hsa-miR-494_st	MIMAT0002816	hsa-miR-494-3p	7.121964	9.758295	-6.217485	51	down	miRNA
hsa-miR-199b-5p_st	MIMAT0000263	hsa-miR-199b-5p	1.584963	4.199037	-6.122301	52	down	miRNA
hsa-miR-29b-1-star_st	MIMAT0004514	hsa-miR-29b-1-5p	6.233513	8.789328	-5.879994	53	down	miRNA
hsa-miR-224_st	MIMAT0000281	hsa-miR-224-5p	4.186443	1.632637	5.871813	54	up	miRNA
hsa-miR-452_st	MIMAT0001635	hsa-miR-452-5p	4.120663	1.584963	5.798581	55	up	miRNA
hsa-miR-4449_st	MIMAT0018968	hsa-miR-4449	7.194541	4.739861	5.481917	56	up	miRNA
hsa-miR-550a_st	MIMAT0004800	hsa-miR-550a-5p	5.468802	3.026333	5.43571	57	up	miRNA
hsa-miR-22-star_st	MIMAT0004495	hsa-miR-22-5p	3.03621	5.462859	-5.376431	58	down	miRNA
hsa-miR-346_st	MIMAT0000773	hsa-miR-346	3.94947	1.584963	5.149765	59	up	miRNA
hsa-miR-21_st	MIMAT0000076	hsa-miR-21-5p	6.130308	8.48098	-5.100618	60	down	miRNA
hsa-miR-3188_st	MIMAT0015070	hsa-miR-3188	4.656655	2.350368	4.946084	61	up	miRNA
hsa-miR-1292_st	MIMAT0005943	hsa-miR-1292-5p	5.040633	2.745176	4.909095	62	up	miRNA
hsa-miR-589-star_st	MIMAT0003256	hsa-miR-589-3p	5.882486	3.594083	4.88515	63	up	miRNA
hsa-miR-329_st	MIMAT0001629	hsa-miR-329-3p	1.756091	3.995811	-4.723053	64	down	miRNA
hsa-miR-1909_st	MIMAT0007883	hsa-miR-1909-3p	4.541061	2.364955	4.519321	65	up	miRNA
hsa-miR-877_st	MIMAT0004949	hsa-miR-877-5p	6.694993	4.528079	4.490617	66	up	miRNA
hsa-miR-31-star_st	MIMAT0004504	hsa-miR-31-3p	4.631785	6.778426	-4.427958	67	down	miRNA
hsa-miR-4417_st	MIMAT0018929	hsa-miR-4417	3.998433	1.86057	4.401096	68	up	miRNA
hsa-miR-221-star_st	MIMAT0004568	hsa-miR-221-5p	3.230138	5.359268	-4.374535	69	down	miRNA
hsa-miR-431-star_st	MIMAT0004757	hsa-miR-431-3p	2.225403	4.318031	-4.265242	70	down	miRNA
hsa-miR-3195_st	MIMAT0015079	hsa-miR-3195	5.878643	3.788497	4.257913	71	up	miRNA
hsa-miR-193a-3p_st	MIMAT0000459	hsa-miR-193a-3p	4.90416	6.984204	-4.228201	72	down	miRNA
hsa-miR-455-5p_st	MIMAT0003150	hsa-miR-455-5p	2.768703	4.84315	-4.211831	73	down	miRNA
hsa-miR-4674_st	MIMAT0019756	hsa-miR-4674	6.838801	4.782468	4.159277	74	up	miRNA
hsa-miR-503_st	MIMAT0002874	hsa-miR-503-5p	8.083919	10.130031	-4.129915	75	down	miRNA
hsa-miR-30d_st	MIMAT0000245	hsa-miR-30d-5p	8.414408	6.422546	3.9775	76	up	miRNA
hsa-miR-4485_st	MIMAT0019019	hsa-miR-4485	7.318087	5.34259	3.932636	77	up	miRNA
hsa-miR-424-star_st	MIMAT0004749	hsa-miR-424-3p	8.069096	10.042523	-3.926999	78	down	miRNA
hsa-miR-3177-3p_st	MIMAT0015054	hsa-miR-3177-3p	3.861981	1.898912	3.898906	79	up	miRNA
hsa-miR-214-star_st	MIMAT0004564	hsa-miR-214-5p	6.00476	7.953933	-3.86153	80	down	miRNA
hsa-miR-1270_st	MIMAT0005924	hsa-miR-1270	1.623967	3.558339	-3.822118	81	down	miRNA
hsa-miR-146a_st	MIMAT0000449	hsa-miR-146a-5p	4.239432	2.306416	3.818526	82	up	miRNA
hsa-miR-181c-star_st	MIMAT0004559	hsa-miR-181c-3p	4.099982	2.171006	3.807848	83	up	miRNA
hsa-miR-665_st	MIMAT0004952	hsa-miR-665	3.67558	5.603238	-3.80437	84	down	miRNA
hsa-miR-323-3p_st	MIMAT0000755	hsa-miR-323a-3p	1.584963	3.503202	-3.779614	85	down	miRNA
hsa-miR-2278_st	MIMAT0011778	hsa-miR-2278	4.7787	2.861974	3.775653	86	up	miRNA
hsa-miR-486-3p_st	MIMAT0004762	hsa-miR-486-3p	3.495934	1.584963	3.760621	87	up	miRNA
hsa-miR-21-star_st	MIMAT0004494	hsa-miR-21-3p	5.930918	7.837662	-3.74962	88	down	miRNA
hsa-miR-411-star_st	MIMAT0004813	hsa-miR-411-3p	1.874583	3.765716	-3.709263	89	down	miRNA
hsa-miR-125b_st	MIMAT0000423	hsa-miR-125b-5p	11.307811	13.197589	-3.705782	90	down	miRNA
hsa-miR-30b-star_st	MIMAT0004589	hsa-miR-30b-3p	5.867145	3.995811	3.658707	91	up	miRNA
hsa-miR-493-star_st	MIMAT0002813	hsa-miR-493-5p	1.584963	3.450361	-3.643684	92	down	miRNA
hsa-miR-4532_st	MIMAT0019071	hsa-miR-4532	7.36489	5.500757	3.640491	93	up	miRNA
hsa-miR-3127-5p_st	MIMAT0014990	hsa-miR-3127-5p	3.441022	1.584963	3.620173	94	up	miRNA
hsa-miR-3909_st	MIMAT0018183	hsa-miR-3909	3.824231	2.008437	3.520534	95	up	miRNA
hsa-miR-2276_st	MIMAT0011775	hsa-miR-2276-3p	4.856439	3.043516	3.513535	96	up	miRNA
hsa-miR-125b-1-star_st	MIMAT0004592	hsa-miR-125b-1-3p	6.113584	7.904898	-3.461299	97	down	miRNA
hsa-miR-4497_st	MIMAT0019032	hsa-miR-4497	12.809855	11.018564	3.461244	98	up	miRNA
hsa-miR-10b_st	MIMAT0000254	hsa-miR-10b-5p	4.807372	6.582728	-3.423226	99	down	miRNA
hsa-miR-3687_st	MIMAT0018115	hsa-miR-3687	3.347621	1.584963	3.393227	100	up	miRNA
hsa-miR-3621_st	MIMAT0018002	hsa-miR-3621	5.540458	3.778273	3.392114	101	up	miRNA
hsa-miR-4651_st	MIMAT0019715	hsa-miR-4651	8.070388	6.326943	3.348338	102	up	miRNA
hsa-miR-1246_st	MIMAT0005898	hsa-miR-1246	6.401916	4.659187	3.346676	103	up	miRNA
hsa-miR-124_st	MIMAT0000422	hsa-miR-124-3p	3.327401	1.584963	3.346001	104	up	miRNA
hsa-miR-4741_st	MIMAT0019871	hsa-miR-4741	7.2591	5.525737	3.325019	105	up	miRNA
hsa-miR-210_st	MIMAT0000267	hsa-miR-210-3p	9.071365	7.342514	3.314637	106	up	miRNA
hsa-miR-4745-5p_st	MIMAT0019878	hsa-miR-4745-5p	9.597135	7.871908	3.306321	107	up	miRNA
hsa-miR-572_st	MIMAT0003237	hsa-miR-572	4.103718	2.380013	3.302834	108	up	miRNA
hsa-miR-4521_st	MIMAT0019058	hsa-miR-4521	11.488348	9.769649	3.291394	109	up	miRNA
hsa-miR-331-5p_st	MIMAT0004700	hsa-miR-331-5p	5.048099	3.331025	3.287689	110	up	miRNA
hsa-miR-154-star_st	MIMAT0000453	hsa-miR-154-3p	1.897008	3.579275	-3.209319	111	down	miRNA
hsa-miR-1254_st	MIMAT0005905	hsa-miR-1254	3.988622	2.313307	3.19389	112	up	miRNA
hsa-miR-92b-star_st	MIMAT0004792	hsa-miR-92b-5p	6.264655	4.609964	3.148557	113	up	miRNA
hsa-miR-129-5p_st	MIMAT0000242	hsa-miR-129-5p	3.233028	1.584963	3.134129	114	up	miRNA
hsa-miR-378d_st	MIMAT0018926	hsa-miR-378d	4.323855	2.68715	3.109549	115	up	miRNA
hsa-miR-1231_st	MIMAT0005586	hsa-miR-1231	5.288222	3.66232	3.086352	116	up	miRNA
hsa-miR-151-5p_st	MIMAT0004697	hsa-miR-151a-5p	12.010596	10.386554	3.082374	117	up	miRNA
hsa-miR-3615_st	MIMAT0017994	hsa-miR-3615	5.801172	4.182737	3.070418	118	up	miRNA
hsa-miR-183-star_st	MIMAT0004560	hsa-miR-183-3p	3.180911	1.584963	3.022931	119	up	miRNA
hsa-miR-4486_st	MIMAT0019020	hsa-miR-4486	5.188586	3.604724	2.997712	120	up	miRNA
hsa-miR-1301_st	MIMAT0005797	hsa-miR-1301-3p	7.335957	5.766734	2.967449	121	up	miRNA
hsa-miR-1287_st	MIMAT0005878	hsa-miR-1287-5p	2.949113	4.517558	-2.965848	122	down	miRNA
hsa-miR-1587_st	MIMAT0019077	hsa-miR-1587	4.843634	3.28214	2.951594	123	up	miRNA
hsa-miR-744_st	MIMAT0004945	hsa-miR-744-5p	10.402699	8.84308	2.94776	124	up	miRNA
hsa-miR-4269_st	MIMAT0016897	hsa-miR-4269	3.036324	4.594219	-2.94424	125	down	miRNA
hsa-miR-652_st	MIMAT0003322	hsa-miR-652-3p	8.160411	6.602829	2.9436	126	up	miRNA
hsa-miR-4707-5p_st	MIMAT0019807	hsa-miR-4707-5p	8.442143	6.885907	2.940855	127	up	miRNA
hsa-miR-103b_st	MIMAT0007402	hsa-miR-103b	4.904568	3.36659	2.903873	128	up	miRNA
hsa-miR-4758-5p_st	MIMAT0019903	hsa-miR-4758-5p	6.541505	5.005037	2.900835	129	up	miRNA
hsa-miR-4288_st	MIMAT0016918	hsa-miR-4288	1.764267	3.299135	-2.897619	130	down	miRNA
hsa-miR-3185_st	MIMAT0015065	hsa-miR-3185	8.148405	6.618075	2.888518	131	up	miRNA
hsa-miR-4505_st	MIMAT0019041	hsa-miR-4505	6.290118	4.759988	2.888118	132	up	miRNA
hsa-miR-762_st	MIMAT0010313	hsa-miR-762	9.540657	8.01104	2.887091	133	up	miRNA
hsa-miR-1180_st	MIMAT0005825	hsa-miR-1180-3p	8.694265	7.17141	2.873592	134	up	miRNA
hsa-miR-512-3p_st	MIMAT0002823	hsa-miR-512-3p	3.103978	1.584963	2.865954	135	up	miRNA
hsa-miR-3180-3p_st	MIMAT0015058	hsa-miR-3180-3p	4.912552	3.394507	2.864028	136	up	miRNA
hsa-miR-29a_st	MIMAT0000086	hsa-miR-29a-3p	10.083211	11.593703	-2.849073	137	down	miRNA
hsa-miR-663_st	MIMAT0003326	hsa-miR-663a	8.108152	6.602491	2.839548	138	up	miRNA
hsa-miR-4466_st	MIMAT0018993	hsa-miR-4466	10.945182	9.441293	2.836063	139	up	miRNA
hsa-miR-4734_st	MIMAT0019859	hsa-miR-4734	8.863495	7.371052	2.81365	140	up	miRNA
hsa-miR-3187-3p_st	MIMAT0015069	hsa-miR-3187-3p	4.12584	2.642318	2.796305	141	up	miRNA
hsa-miR-212_st	MIMAT0000269	hsa-miR-212-3p	4.287498	5.767527	-2.789544	142	down	miRNA
hsa-let-7i-star_st	MIMAT0004585	hsa-let-7i-3p	3.313082	1.834242	2.787246	143	up	miRNA
hsa-miR-192_st	MIMAT0000222	hsa-miR-192-5p	4.703784	3.227162	2.782964	144	up	miRNA
hsa-miR-30b_st	MIMAT0000420	hsa-miR-30b-5p	8.089719	6.618039	2.773447	145	up	miRNA
hsa-miR-4443_st	MIMAT0018961	hsa-miR-4443	7.765605	6.313674	2.735739	146	up	miRNA
hsa-miR-4488_st	MIMAT0019022	hsa-miR-4488	10.274668	8.822773	2.735671	147	up	miRNA
hsa-miR-641_st	MIMAT0003311	hsa-miR-641	4.740643	3.289636	2.733987	148	up	miRNA
hsa-miR-4634_st	MIMAT0019691	hsa-miR-4634	4.846751	3.405984	2.714652	149	up	miRNA
hsa-miR-1915_st	MIMAT0007892	hsa-miR-1915-3p	10.932208	9.491547	2.714453	150	up	miRNA
hsa-miR-1469_st	MIMAT0007347	hsa-miR-1469	9.525631	8.086128	2.712275	151	up	miRNA
hsa-miR-638_st	MIMAT0003308	hsa-miR-638	10.993108	9.554644	2.710322	152	up	miRNA
hsa-miR-935_st	MIMAT0004978	hsa-miR-935	3.020931	1.584963	2.705636	153	up	miRNA
hsa-miR-143_st	MIMAT0000435	hsa-miR-143-3p	9.45147	10.885506	-2.702015	154	down	miRNA
hsa-miR-542-5p_st	MIMAT0003340	hsa-miR-542-5p	4.483828	5.915964	-2.698459	155	down	miRNA
hsa-miR-744-star_st	MIMAT0004946	hsa-miR-744-3p	3.014864	1.584963	2.694282	156	up	miRNA
hsa-miR-2861_st	MIMAT0013802	hsa-miR-2861	10.911573	9.481799	2.694046	157	up	miRNA
hsa-miR-34c-3p_st	MIMAT0004677	hsa-miR-34c-3p	5.654412	4.226182	2.691164	158	up	miRNA
hsa-miR-4423-3p_st	MIMAT0018936	hsa-miR-4423-3p	1.764807	3.184726	-2.675706	159	down	miRNA
hsa-miR-501-5p_st	MIMAT0002872	hsa-miR-501-5p	6.016635	4.604779	2.660792	160	up	miRNA
hsa-miR-106b-star_st	MIMAT0004672	hsa-miR-106b-3p	9.356266	7.956264	2.639019	161	up	miRNA
hsa-miR-29b_st	MIMAT0000100	hsa-miR-29b-3p	3.332111	4.729846	-2.634875	162	down	miRNA
hsa-miR-31_st	MIMAT0000089	hsa-miR-31-5p	12.430422	13.820461	-2.620858	163	down	miRNA
hsa-miR-328_st	MIMAT0000752	hsa-miR-328-3p	2.970402	1.584963	2.612514	164	up	miRNA
hsa-miR-93_st	MIMAT0000093	hsa-miR-93-5p	12.943311	11.577406	2.577379	165	up	miRNA
hsa-miR-199b-3p_st	MIMAT0004563	hsa-miR-199b-3p	9.965886	11.325311	-2.56583	166	down	miRNA
hsa-miR-365-star_st	MIMAT0009199	hsa-miR-365a-5p	4.827552	6.180596	-2.554505	167	down	miRNA
hsa-miR-424_st	MIMAT0001341	hsa-miR-424-5p	1.584963	2.92276	-2.527651	168	down	miRNA
hsa-miR-4763-3p_st	MIMAT0019913	hsa-miR-4763-3p	9.183812	7.853863	2.513938	169	up	miRNA
hsa-miR-3940-5p_st	MIMAT0019229	hsa-miR-3940-5p	9.302413	7.972896	2.513185	170	up	miRNA
hsa-miR-195-star_st	MIMAT0004615	hsa-miR-195-3p	3.499676	2.170862	2.51196	171	up	miRNA
hsa-miR-34b-star_st	MIMAT0000685	hsa-miR-34b-5p	2.913307	1.584963	2.511142	172	up	miRNA
hsa-miR-4773_st	MIMAT0019928	hsa-miR-4773	1.792017	3.118862	-2.508535	173	down	miRNA
hsa-miR-3173-3p_st	MIMAT0015048	hsa-miR-3173-3p	2.883674	1.584963	2.460091	174	up	miRNA
hsa-miR-4492_st	MIMAT0019027	hsa-miR-4492	5.861736	4.571983	2.444862	175	up	miRNA
hsa-miR-4728-5p_st	MIMAT0019849	hsa-miR-4728-5p	5.903049	4.615018	2.441946	176	up	miRNA
hsa-miR-4695-5p_st	MIMAT0019788	hsa-miR-4695-5p	7.644317	6.360374	2.435037	177	up	miRNA
hsa-miR-30e-star_st	MIMAT0000693	hsa-miR-30e-3p	2.925315	1.64713	2.425337	178	up	miRNA
hsa-miR-199a-3p_st	MIMAT0000232	hsa-miR-199a-3p	10.120905	11.393955	-2.416719	179	down	miRNA
hsa-miR-551b-star_st	MIMAT0004794	hsa-miR-551b-5p	4.456643	3.187736	2.409789	180	up	miRNA
hsa-miR-1225-5p_st	MIMAT0005572	hsa-miR-1225-5p	4.087302	2.825891	2.3973	181	up	miRNA
hsa-miR-1228-star_st	MIMAT0005582	hsa-miR-1228-5p	8.13422	6.875845	2.392262	182	up	miRNA
hsa-miR-378g_st	MIMAT0018937	hsa-miR-378g	3.616656	2.364497	2.381977	183	up	miRNA
hsa-miR-1323_st	MIMAT0005795	hsa-miR-1323	3.643983	2.393138	2.379808	184	up	miRNA
hsa-miR-150-star_st	MIMAT0004610	hsa-miR-150-3p	2.834112	1.587658	2.372576	185	up	miRNA
hsa-miR-1908_st	MIMAT0007881	hsa-miR-1908-5p	9.076313	7.844066	2.349325	186	up	miRNA
hsa-miR-4649-5p_st	MIMAT0019711	hsa-miR-4649-5p	4.52731	3.295982	2.347829	187	up	miRNA
hsa-miR-1912_st	MIMAT0007887	hsa-miR-1912	2.813838	1.584963	2.343842	188	up	miRNA
hsa-miR-3201_st	MIMAT0015086	hsa-miR-3201	3.894758	5.115076	-2.32998	189	down	miRNA
hsa-miR-4793-3p_st	MIMAT0019966	hsa-miR-4793-3p	4.300779	3.081861	2.327721	190	up	miRNA
hsa-miR-4448_st	MIMAT0018967	hsa-miR-4448	3.045715	1.832375	2.318738	191	up	miRNA
hsa-miR-3619-5p_st	MIMAT0017999	hsa-miR-3619-5p	5.576553	4.370549	2.306978	192	up	miRNA
hsa-miR-199a-5p_st	MIMAT0000231	hsa-miR-199a-5p	10.438144	11.64342	-2.305814	193	down	miRNA
hsa-miR-933_st	MIMAT0004976	hsa-miR-933	2.785279	1.584963	2.2979	194	up	miRNA
hsa-miR-500a-star_st	MIMAT0002871	hsa-miR-500a-3p	8.550337	7.355909	2.288541	195	up	miRNA
hsa-miR-887_st	MIMAT0004951	hsa-miR-887-3p	4.579275	3.38485	2.288537	196	up	miRNA
hsa-miR-4787-5p_st	MIMAT0019956	hsa-miR-4787-5p	12.321044	11.128065	2.286243	197	up	miRNA
hsa-miR-193a-5p_st	MIMAT0004614	hsa-miR-193a-5p	8.870913	10.059695	-2.279601	198	down	miRNA
hsa-miR-449c_st	MIMAT0010251	hsa-miR-449c-5p	2.772759	1.584963	2.278045	199	up	miRNA
hsa-miR-4690-5p_st	MIMAT0019779	hsa-miR-4690-5p	4.682595	3.49602	2.276118	200	up	miRNA
hsa-miR-151b_st	MIMAT0010214	hsa-miR-151b	8.170108	6.987787	2.269415	201	up	miRNA
hsa-miR-550a-star_st	MIMAT0003257	hsa-miR-550a-3p	6.073643	4.900781	2.254585	202	up	miRNA
hsa-miR-4322_st	MIMAT0016873	hsa-miR-4322	2.756194	1.584963	2.252038	203	up	miRNA
hsa-miR-342-5p_st	MIMAT0004694	hsa-miR-342-5p	4.944065	3.775393	2.248046	204	up	miRNA
hsa-miR-221_st	MIMAT0000278	hsa-miR-221-3p	12.908124	14.064645	-2.229193	205	down	miRNA
hsa-miR-498_st	MIMAT0002824	hsa-miR-498	2.739971	1.584963	2.226855	206	up	miRNA
hsa-miR-517a_st	MIMAT0002852	hsa-miR-517a-3p	2.722944	1.584963	2.200728	207	up	miRNA
hsa-miR-4750_st	MIMAT0019887	hsa-miR-4750-5p	3.998426	2.861974	2.198398	208	up	miRNA
hsa-miR-516b_st	MIMAT0002859	hsa-miR-516b-5p	2.719624	1.584963	2.195669	209	up	miRNA
hsa-miR-4306_st	MIMAT0016858	hsa-miR-4306	3.895307	2.761912	2.193743	210	up	miRNA
hsa-miR-4462_st	MIMAT0018986	hsa-miR-4462	2.750514	1.620486	2.188629	211	up	miRNA
hsa-miR-331-3p_st	MIMAT0000760	hsa-miR-331-3p	6.228277	5.106233	2.176551	212	up	miRNA
hsa-miR-504_st	MIMAT0002875	hsa-miR-504-5p	2.70555	1.584963	2.174354	213	up	miRNA
hsa-miR-4436b-5p_st	MIMAT0019940	hsa-miR-4436b-5p	4.537963	3.418297	2.172967	214	up	miRNA
hsa-miR-99a_st	MIMAT0000097	hsa-miR-99a-5p	8.515982	9.632951	-2.168908	215	down	miRNA
hsa-miR-4800-3p_st	MIMAT0019979	hsa-miR-4800-3p	2.822003	1.712749	2.157341	216	up	miRNA
hsa-miR-500a_st	MIMAT0004773	hsa-miR-500a-5p	8.090418	6.98255	2.155269	217	up	miRNA
hsa-miR-769-3p_st	MIMAT0003887	hsa-miR-769-3p	5.544649	4.437929	2.153554	218	up	miRNA
hsa-let-7e-star_st	MIMAT0004485	hsa-let-7e-3p	2.369631	3.475116	-2.151712	219	down	miRNA
hsa-miR-4507_st	MIMAT0019044	hsa-miR-4507	6.930653	5.82746	2.148296	220	up	miRNA
hsa-miR-4783-3p_st	MIMAT0019947	hsa-miR-4783-3p	2.684319	1.584963	2.14259	221	up	miRNA
hsa-miR-151-3p_st	MIMAT0000757	hsa-miR-151a-3p	9.717828	8.621241	2.138482	222	up	miRNA
hsa-miR-9-star_st	MIMAT0000442	hsa-miR-9-3p	2.680928	1.584963	2.13756	223	up	miRNA
hsa-miR-345_st	MIMAT0000772	hsa-miR-345-5p	9.087147	7.997371	2.12841	224	up	miRNA
hsa-miR-3972_st	MIMAT0019357	hsa-miR-3972	4.062415	5.14485	-2.117607	225	down	miRNA
hsa-miR-143-star_st	MIMAT0004599	hsa-miR-143-5p	2.968975	4.048681	-2.113606	226	down	miRNA
hsa-miR-4454_st	MIMAT0018976	hsa-miR-4454	12.532905	11.460939	2.102296	227	up	miRNA
hsa-miR-1208_st	MIMAT0005873	hsa-miR-1208	2.944664	1.879782	2.091999	228	up	miRNA
hsa-miR-3656_st	MIMAT0018076	hsa-miR-3656	10.248653	9.184373	2.091125	229	up	miRNA
hsa-miR-1226_st	MIMAT0005577	hsa-miR-1226-3p	2.659433	1.596252	2.089534	230	up	miRNA
hsa-miR-4508_st	MIMAT0019045	hsa-miR-4508	9.26825	8.20634	2.087693	231	up	miRNA
hsa-miR-149-star_st	MIMAT0004609	hsa-miR-149-3p	8.805578	7.744073	2.087108	232	up	miRNA
hsa-miR-19a_st	MIMAT0000073	hsa-miR-19a-3p	3.750036	4.808717	-2.083027	233	down	miRNA
hsa-miR-4286_st	MIMAT0016916	hsa-miR-4286	4.700688	3.642676	2.082061	234	up	miRNA
hsa-miR-140-3p_st	MIMAT0004597	hsa-miR-140-3p	10.603651	9.546187	2.081269	235	up	miRNA
hsa-miR-505_st	MIMAT0002876	hsa-miR-505-3p	3.310025	2.265718	2.062376	236	up	miRNA
hsa-miR-138_st	MIMAT0000430	hsa-miR-138-5p	9.6955	10.735555	-2.056305	237	down	miRNA
hsa-miR-502-3p_st	MIMAT0004775	hsa-miR-502-3p	8.762648	7.72556	2.052082	238	up	miRNA
hsa-miR-1294_st	MIMAT0005884	hsa-miR-1294	1.680118	2.714103	-2.047673	239	down	miRNA
hsa-miR-3960_st	MIMAT0019337	hsa-miR-3960	12.915004	11.881532	2.046944	240	up	miRNA
hsa-miR-194_st	MIMAT0000460	hsa-miR-194-5p	6.542754	5.51151	2.043786	241	up	miRNA
hsa-miR-132_st	MIMAT0000426	hsa-miR-132-3p	8.119024	9.148517	-2.041307	242	down	miRNA
hsa-miR-100_st	MIMAT0000098	hsa-miR-100-5p	12.025843	13.050473	-2.034438	243	down	miRNA
hsa-miR-139-5p_st	MIMAT0000250	hsa-miR-139-5p	2.607942	1.584963	2.032111	244	up	miRNA
hsa-miR-3607-5p_st	MIMAT0017984	hsa-miR-3607-5p	2.605647	1.584963	2.02888	245	up	miRNA
hsa-miR-181c_st	MIMAT0000258	hsa-miR-181c-5p	6.201313	5.184304	2.023719	246	up	miRNA
hsa-miR-181d_st	MIMAT0002821	hsa-miR-181d-5p	7.369332	6.355384	2.01943	247	up	miRNA
hsa-miR-145_st	MIMAT0000437	hsa-miR-145-5p	11.003787	12.010849	-2.009815	248	down	miRNA
hsa-miR-4726-5p_st	MIMAT0019845	hsa-miR-4726-5p	2.589747	1.584963	2.006643	249	up	miRNA
hsa-miR-3175_st	MIMAT0015052	hsa-miR-3175	4.744288	3.741489	2.003885	250	up	miRNA
