# Supplementary material for: Biological analysis of cancer specific microRNAs on function modeling in osteosarcoma
Source: Sci Rep. 2017 Jul 14;7:5382. doi: 10.1038/s41598-017-05819-7 (PMC5511279; doi:10.1038/s41598-017-05819-7)
Supplement: Supplementary file 4 — Table S4 [file 41598_2017_5819_MOESM4_ESM.csv]

GO ID	GO Name	Diff Gene Counts in GO	Gene Amount in GO	Enrichment Score	p-value	FDR	Gene Symbols	Rank
GO:0030198	extracellular matrix organization	72	210	6.3170096598068	8.73796885117783e-38	3.79227848141118e-34	|COL13A1|COL10A1|MMP3|CTSB|COL8A2|FOXF1|FBN1|MMP16|PTK2|CSGALNACT1|PLOD2|ITGA5|FBLN1|CTSK|MMP14|COL4A4|IBSP|COL4A3|ADAM9|LOX|LEPREL1|NDNF|COL3A1|COL6A3|COL4A1|SERPINH1|FBLN5|COL6A1|LAMB3|EMILIN1|TIMP1|MMP13|LTBP1|FN1|COL6A2|DMP1|COL16A1|SMOC1|MMP19|BMP7|MMP2|PXDN|FBLN2|OLFML2B|COL12A1|COL11A1|MFAP2|CCDC80|COL24A1|COL23A1|APBB2|COL1A2|ITGB8|OLFML2A|COL22A1|ABI3BP|POSTN|COL1A1|ADAMTS2|TIMP2|TGFBI|C…	1
GO:0044281	small molecule metabolic process	199	1363	2.69002031551445	2.74410458798649e-37	5.95470695593069e-34	|PLA2G16|UROS|AGMAT|PNP|NUDT11|GSTA4|PPAT|HMGCR|NAT1|PDK1|CTGF|NCOA1|GPHN|TM7SF2|CDO1|ARSJ|MMAA|PLA2G5|PSMB9|MVD|MGST1|LPCAT2|HS3ST1|PTGIS|PTGS1|ACSL4|ANGPTL4|SGMS2|SLC44A3|SLC44A2|SQRDL|CHSY3|EBP|ACSL1|CAV1|ACOX3|NAGS|CPS1|NSDHL|SLC44A5|LPL|SULT1B1|INSIG1|SDC1|SUCLG2|CKMT2|CHKA|GNAS|CYP1A1|UGP2|SLC2A3|TDO2|CD36|NT5E|MSMO1|CYB5A|PNPLA3|PDK3|PPAP2B|ADCY7|INPP4A|CHST1|ACADM|AGPAT9|GNG11|ENPP1|GSTO1…	2
GO:0007155	cell adhesion	104	454	4.22061585200014	2.82584691146955e-36	4.08805853192595e-33	|NRP1|FERMT1|CD44|EFNB2|THBS2|LMLN|DCBLD1|AJAP1|HAPLN1|PTPRF|PTPRK|ITGBL1|TNC|COL16A1|SRPX|PDZD2|FLRT3|LSAMP|FN1|LPXN|FEZ1|SSX2IP|SEMA4D|LAMA4|RGMB|ITGA5|NFASC|CDH4|CD99L2|LAMB3|ATP1B1|SSPN|IBSP|COMP|COL6A3|TNFAIP6|ISLR|PLXNC1|CTNND1|KIAA1462|MAGI1|COL4A3|CDH11|DSG2|AEBP1|SPP1|DCBLD2|NRXN2|LAMC1|COL5A1|EDIL3|THBS1|NEGR1|ITGA10|LAMB1|CD36|ENG|NCAM1|IGFBP7|TPBG|NLGN4Y|CXCR7|CASK|TGFB1I1|PARVB|SEMA5…	3
GO:0045944	positive regulation of transcription from RNA polymerase II promoter	122	708	3.17486243495469	1.17311133432141e-29	1.27282579773873e-26	|ZBED3|FOS|MET|HOXD13|LHX2|HDAC5|HHEX|RPS6KA5|MECOM|FZD8|GDNF|RB1|TFAP2A|WT1|ZFPM2|TET3|IRAK4|HMGA2|HEY1|ENG|ACVR1|SP7|TP53|TCF21|GATA2|DBP|PLAGL1|RBPJ|BLOC1S2|EGR2|SATB2|SIX2|SERPINE1|WNT5A|SMAD3|EGR1|INHBA|OSR1|DLL1|TET1|HES1|FGFR2|FOXO1|ITGB1BP1|RARB|LMO4|GATA6|NFKBIA|FOXG1|ADRB2|CSRNP3|FOXL2|PITX2|THRB|NCOA1|PAX6|HEY2|EPAS1|PAX9|NKX2-1|ETS2|FSTL3|EOMES|HOXB9|HIPK2|RPS6KA1|HOXD10|ARNT|PLAC8|LP…	4
GO:0007165	signal transduction	153	1030	2.73685976765902	1.48016095859636e-29	1.28477971206164e-26	|PITPNC1|STAC|GULP1|RPS6KA2|GDF15|RHEB|IL13RA2|IGFBP2|RGMB|MOK|TPTE|LPXN|PRKAA2|PLAU|PKIG|MET|CBLB|CHRNA1|FGF1|GCG|GABRA5|SLC44A2|ROR2|KALRN|INPP4A|RASSF3|HHEX|NRP1|TENM4|CXCL5|PTGES|RASA4|PPP2R2C|ARHGAP42|HUNK|IGFBP5|GKAP1|ESR1|CABYR|GJA1|RALA|PGF|GDNF|FAS|DAPK1|GNG11|ARHGAP22|NR3C1|PTPRK|CDC42EP3|FGF18|GAS6|PRMT2|PDE10A|PLXNC1|OSTF1|RASA1|TNFRSF10D|C8orf34|RARB|SPHK1|SPARC|CHN1|CHN2|ADCY1|KIT|C…	5
GO:0007411	axon guidance	77	317	4.4753788204993	6.76227135427662e-29	4.89137627959343e-26	|ABLIM1|SEMA4D|PAX6|GAS1|TGFB2|PLXNA3|KIAA1598|ITGA1|RPS6KA2|EPHB1|COL4A4|PLXNC1|COL6A2|UNC5D|NRP1|SEMA5A|SEMA7A|COL3A1|PLXNA2|ETV1|USP33|RGMB|GDNF|ITGA2|COL4A1|SLIT2|MEG3|SEMA6D|NCAM1|LAMB1|FYN|CDK5R1|NUMB|TENM2|MET|GFRA1|EGFR|EPHA5|BMP7|DPYSL2|CDH4|LAMA1|CNTN4|ANK2|UNC5A|SCN8A|SRGAP1|COL4A5|LHX2|FEZ1|RPS6KA1|COL4A3|PAK1|COL6A1|SEMA3C|PTK2|ST8SIA2|MYL9|APBB2|RAC2|COL6A3|LAMC1|ITGA5|NKX2-1|DPYSL4…	6
GO:0000122	negative regulation of transcription from RNA polymerase II promoter	99	509	3.58356883942871	1.85649307877321e-28	1.15102570883939e-25	|NFIB|IFI16|PTCH1|PKIG|EDN1|ALX1|JARID2|EOMES|ID3|ZHX2|MSX2|BMP2|MDM2|GLIS1|THRB|HHEX|FOSB|LPIN1|CBX7|LMCD1|OSR2|MTF2|HDAC8|SIK1|POU4F1|MAF|TFAP2A|HEY2|MAGEA1|SATB2|SMURF2|FOXF1|OSR1|PKIA|NEDD4L|GATA6|EGR1|TAGLN3|HDAC9|EFNA1|SOX11|ID4|PITX2|ZFPM2|HMGA2|TSC22D3|DACT1|ID1|HEY1|TP53|SALL1|HIVEP1|GATA2|SATB1|HOXB3|SEMA4D|PRRX1|PER1|HDAC5|UBE2D3|CD36|KLF10|FGFR3|TWIST2|WT1|MAGEA2|LEF1|TCF21|PAX3|BHLHE…	7
GO:0043066	negative regulation of apoptotic process	94	484	3.57833363993877	5.10164881727041e-27	2.7676444833692e-24	|KRT18|TGFA|TP53|NRG1|PRAME|GAS6|GCG|OSR1|HMGA2|EEF1A2|SEMA4D|MDM2|CD59|TNFRSF10D|CLN8|CLU|FAS|EGFR|NME5|CD44|RPS6KA1|SOD2|APBB2|SPHK1|FAIM3|CXCL13|HSPB1|CRYAB|MSX2|SFRP1|SERPINE1|WNK3|FOXC2|IL6|HGF|GDNF|PLAC8|ANGPTL4|SMAD6|TSC22D3|TWIST2|MICAL1|PRKAA2|PRDX2|SMAD3|PTGFR|COMP|CXCR7|NKX3-2|AMIGO2|PGAP2|FGFR3|IFI6|LHX4|IL7|FAM129B|PTK2|IL6R|TIMP1|IL31RA|PTEN|WNT5A|BCL2L1|PDE3A|SH3RF1|THBS1|EDNRA|MIT…	8
GO:0008285	negative regulation of cell proliferation	78	358	4.01430083130181	6.17339695068011e-26	2.9017686010769e-23	|DHRS2|MTBP|CDH13|CDKN1A|PTPRK|IFITM1|F2R|ITGA1|CDKN2C|FABP3|SLIT2|SCIN|PTPRJ|RARRES3|COL4A3|RARB|NDN|TENM1|SOX4|GJA1|LEPREL1|RPS6KA2|FTH1|MEG3|RBM5|PTGES|DDR1|DLC1|SMAD6|TGFB1I1|PTHLH|BTG3|TNFRSF9|TFAP2A|SFRP4|SOX7|SPRY1|ADAMTS1|IL6|IGFBP3|TES|ALDH1A2|TIMP2|IL24|TGFB2|MSX2|PTEN|WT1|RERG|ITGB1BP1|NOX4|DIS3L2|TWIST2|TP53|EREG|SFRP1|ROR2|GDF11|RARRES1|IGFBP7|PML|SERPINE2|KLF10|CGREF1|FGFR2|JARID2|B…	9
GO:0045893	positive regulation of transcription, DNA-dependent	93	491	3.48979403303991	6.68610276745829e-26	2.9017686010769e-23	|NCOA1|TP53|AFAP1L2|ZBTB16|LHX2|HAS3|ARNT|PRMT2|MECOM|CREB5|TOX3|F2R|IL31RA|MEG3|NFKBIA|ZIC2|ROR2|COL1A1|FZD1|PAX3|SALL1|POU2F2|EGR1|TFAP2A|BMP2|SEC14L2|EBF2|FOXL2|SOST|SS18L1|ZIC1|EHF|FOXF1|PCBD1|HMGA2|WT1|BAMBI|INHBA|ZNF711|FOXC2|MDFIC|HNF4G|ACVR1|ZNF423|KLF6|MEF2C|FOS|RGMB|NKX2-1|RUNX2|KLF5|EGR2|ENY2|EBF3|MITF|WNT5A|BMP7|SOX7|ASPH|ETV1|SOX11|EOMES|BCL10|BLOC1S2|PBX4|HIPK2|HIVEP3|MED30|EGF|LEF1…	10
GO:0006351	transcription, DNA-dependent	210	1827	2.11777143767469	9.29624877382728e-25	3.66779269803731e-22	|PHF11|ZNF300|ZNF512B|EYA4|ONECUT2|EBF3|IFI16|FOXD1|TCEAL7|SATB2|ZIC2|SS18L1|SPOCD1|SAP30L|HDAC8|TSHZ3|DPF3|SSX4|JARID2|PRKAA2|LHX2|ZNF165|PRDM2|MLF1|ZNF469|HIP1|LBH|ZNF542|TOX3|ZNF114|PRAME|LMCD1|INO80C|HOXD10|ZHX2|ZNF738|EBF2|CBX2|ZNF519|HOXB3|CASZ1|THRB|DEPDC1|SIM1|SSX1|OSR1|HOXD1|ZBTB26|ZNF415|ZNF826P|TCF12|LMO3|CEBPG|ZBTB16|ZNF93|ZNF585B|PCBD1|IL16|GATA2|BRWD1|ZNF423|BIRC5|ZBTB46|TRIM22|MAGE…	11
GO:0007507	heart development	47	143	6.05564154451177	3.83505367592679e-24	1.38701107946019e-21	|ADAM19|TGFBR2|CRIP1|SOX4|UTY|PTPRJ|NRP1|GJA1|SPARC|ID1|EDN1|FOXF1|RBP4|ID3|FOXC2|SH3PXD2B|HDAC5|RPS6KA2|COL3A1|NF1|ACVR1|EDNRA|PCSK5|MEF2C|FBN1|PKP2|VCAN|WT1|RBM20|MB|BMP2|HDAC9|PDLIM3|TGFB2|CXADR|SALL1|PTEN|KCNJ8|BCOR|NPPB|SHOX2|OSR1|PAX3|ITGA4|TAB2|SOD2|HOPX|	12
GO:0001525	angiogenesis	55	201	5.04156036282259	1.19157796697237e-23	3.97803721281546e-21	|EPHB1|FGF1|IL8|TMEM100|HOXB3|EFNA1|FGF18|KLF5|THSD7A|ID1|HEY1|CAV1|EGF|COL4A1|TGFA|MMP19|ARHGAP22|PTEN|COL4A2|MEOX2|CXCR7|SYK|CTGF|COL8A1|ANGPTL4|SERPINE1|EPHA2|SAT1|HMOX1|EREG|FN1|ITGA5|NRP1|VEGFC|RAMP1|JAM3|TGFB2|RBPJ|LAMA5|MEIS1|FGFR2|MMP14|ANPEP|PTK2|TNFAIP2|MMP2|CYP1B1|ENPEP|SRPX2|COL8A2|EPAS1|TGFBI|TSPAN12|C1GALT1|THY1|	13
GO:0022617	extracellular matrix disassembly	35	79	8.16280256673348	2.51836961243296e-23	7.76935491129852e-21	|COL4A1|COL11A1|MMP19|COL6A3|COL1A1|COL6A2|MMP13|COL8A2|COL10A1|COL8A1|LAMC1|COL3A1|COL12A1|COL4A5|COL23A1|ADAM9|COL16A1|MMP14|SH3PXD2B|CTSK|CTSB|COL13A1|COL1A2|COL4A2|MMP3|ENG|MMP2|TIMP2|COL6A1|TIMP1|COL4A4|MMP16|COL5A2|COL5A1|COL4A3|	14
GO:0007596	blood coagulation	86	465	3.40756255842625	2.68526091404327e-23	7.76935491129852e-21	|SERPINB2|GUCY1B3|PF4|GRB14|PLAU|F2RL1|DGKE|THBD|ZFPM2|FN1|GNAS|HGF|PROCR|ITGA2|GUCY1A2|COL1A1|APBB1IP|SERPINA1|GAS6|GATA6|GATA2|SYK|KIAA1715|DOCK9|FYN|MGLL|PLAUR|CAV1|CXADR|SLC8A3|PTPRJ|COL1A2|F2R|ITGA5|TGFB2|ABCC4|PLAT|CABLES1|JAM3|DGKI|KIF3C|JAM2|DOCK1|A2M|DGKH|PRKCH|DGKA|KIF26A|PRKACB|PDE10A|PAPSS2|PTK2|SERPINE1|F2RL2|TIMP1|SERPINE2|JMJD1C|SPARC|DGKD|EHD2|GNAI2|CD36|PLA2G4A|SLC7A11|THBS1|ATP1…	15
GO:0008284	positive regulation of cell proliferation	76	411	3.40698412309126	1.04272273360413e-20	2.82838541490122e-18	|PGF|TGFB2|ATF3|BIRC5|PDGFRB|SOX11|KIT|EREG|OSMR|HAS2|SLC25A27|TSPAN31|RUNX2|FGFR3|GNAI2|FGF18|BCL2L1|HIPK2|MVD|SOX4|TGFBR2|AKR1C2|BAMBI|IL24|EDNRA|WWTR1|PRAME|EDN1|IL6|FGFR2|TNFRSF11A|MDM2|BLOC1S2|IL7|CXCL5|CDC7|TIMP1|IL31RA|PLAC8|AKR1C3|BNC1|PAX3|F2R|VEGFC|FGF1|CRLF1|PTHLH|POU3F3|MAB21L2|EGFR|PTEN|IL6R|PTN|ID4|NAMPT|PTK2|ITGB1BP1|LEF1|SPHK1|TNC|TBC1D8|SFRP1|HES1|FGF5|EPCAM|TNFSF4|CLEC11A|OSR2|E…	16
GO:0030574	collagen catabolic process	31	72	7.93281884362313	2.46458080296796e-20	6.29192981463585e-18	|COL6A3|COL4A5|COL12A1|COL13A1|COL11A1|MMP19|COL1A2|COL4A4|COL6A1|COL23A1|COL4A2|MMP13|ADAMTS2|ADAM9|COL10A1|COL4A3|COL6A2|COL5A2|MMP16|COL4A1|MMP3|COL8A2|CTSB|COL16A1|MMP14|COL8A1|COL1A1|MMP2|COL5A1|COL3A1|CTSK|	17
GO:0045892	negative regulation of transcription, DNA-dependent	77	446	3.18093068631901	3.96274284474301e-19	9.55461330343594e-17	|PRICKLE1|ATF3|SALL1|ID3|ZFPM2|PTPRK|LOXL3|GAS6|ZNF423|PML|SMURF2|TCEAL7|TLE1|HHEX|BMP2|ID4|PRAME|TNFSF4|ZHX2|LIMS1|JARID2|NRG1|FOXD1|HDAC5|BCOR|HES1|NAB1|TSHZ3|FOXP1|RUNX2|RBPJ|MDM2|LHX9|ATP8B1|PATZ1|CDK5R1|DEPDC1|NIPBL|ID1|ZBTB16|RB1|TFAP2A|PER1|WNT5A|HMGA2|BIRC5|EREG|POU2F1|GATA6|RPS6KA5|ZIC2|TWIST2|FOXL2|HEY1|PRMT2|MEG3|FABP4|MDFIC|HDAC9|FOXG1|LEF1|TP53|HEY2|MECOM|WNT11|BMP7|FOXO1|PAX9|WT1|ZN…	18
GO:0043065	positive regulation of apoptotic process	48	197	4.48924544351753	1.68455209251244e-18	3.8478716218442e-16	|WNT11|TSPO|UACA|NOX4|DUSP6|POU4F1|GAL|LPAR1|RARB|ID3|NF1|BCL2L1|ALDH1A2|SFRP1|ZBTB16|SLIT2|MAP3K5|IGFBP3|SRPX|BMP2|RAD9A|IFIT2|SOX4|CLU|KIAA1967|RPS6|CSRNP3|TP53|PYCARD|FGFR3|BMP7|HMGA2|FOXL2|HOXA13|PAWR|RBM5|CLIP3|NET1|NCOA1|SFRP4|TGFB2|BCL2L11|FAS|RPS6KA2|SCIN|MSX2|ANKRD1|APBB2|	19
GO:0016477	cell migration	36	119	5.57383205277071	1.95809895442416e-17	4.24907473110043e-15	|PODXL|FMNL3|LAMA5|BAMBI|CD24|RHBDF1|THBS1|COL5A1|TGFB2|NANOS1|DOCK1|STRIP2|GAS6|HES1|CDH2|EFNA1|LAMB1|FAT1|ENPEP|BDKRB1|SPATA13|CTHRC1|ITGA4|LAMC1|GFRA1|USP33|PTPRK|SRGAP1|NRG1|PTEN|PDGFRB|FN1|ITGB1BP1|CTGF|ENG|FSCN1|	20
GO:0001501	skeletal system development	37	127	5.36780020305106	2.79112567235128e-17	5.76832638952597e-15	|BMP8B|JAG2|PTHLH|CDH11|BMPR1B|SHOX2|EN1|PAPSS2|COL10A1|BMP7|EPHA2|SOX11|HOXA13|COL12A1|AEBP1|EBP|NKX3-2|SH3PXD2B|COL1A2|FGFR3|COL3A1|ETS2|COL1A1|POSTN|MATN3|KLF10|HOXD13|CHD7|COMP|DLX6|SOX4|GDF11|IGFBP4|FBN1|COL5A2|BMP2|ZBTB16|	21
GO:0042493	response to drug	55	274	3.69837092309249	6.264314898261e-17	1.23577848447512e-14	|CPS1|FYN|SFRP1|CSAG2|AK4|DPYSL2|TSPO|FOS|IL6|PGF|HMGCS1|FZD1|GATA6|MDM2|SOD2|TGFB2|NPPB|FABP3|EMX2|CYP1A1|CCND1|AACS|TIMP2|LOX|PNP|TGFA|NNMT|ADCY1|ABAT|MGST1|NPC1|GNAS|MGMT|SLC9A1|ABCC6|DUSP6|GAD1|SNCA|LPL|INHBA|GAL|ANXA1|ACSL1|TGFBR2|SRR|CDKN1A|ALDH3A1|IGFBP2|PTK2|TP53|SLC8A1|SEMA3C|VEGFC|PDE3A|THBS1|	22
GO:0001657	ureteric bud development	21	40	9.67292104157917	2.36974068609518e-16	4.47159764245787e-14	|SMAD6|FOXC2|RARB|BMPER|WT1|FGFR2|SPRY1|SLIT2|SIM1|EPCAM|SDC1|BMP7|CRLF1|TCF21|SMAD3|BDNF|TSHZ3|GDF11|OSR1|SFRP1|SALL1|	23
GO:0007420	brain development	42	174	4.44732001911686	3.54658065366487e-16	6.41340001537731e-14	|CLN5|EGR2|FOXG1|BCL2L11|FZD8|SMARCA1|FZD1|MACROD2|CADM1|TGFBR2|SEPP1|SFRP1|IRS2|SFRP4|AK4|GABRA5|SRR|ALX1|ZIC1|EOMES|NKX2-2|AK2|PTCH1|LEF1|NF1|NIPBL|HNMT|GPR56|ACSL3|HMGCS1|SLC7A11|ZIC2|CKB|CDK5R1|FZD7|DLX2|TSPAN2|SPHK1|CNTN4|PHGDH|NKX2-1|MET|	24
GO:0007275	multicellular organismal development	75	488	2.8316513587761	8.92235906891169e-16	1.54892153436307e-13	|EYA4|PITX2|DIAPH2|PRTG|SPRED1|HMGA2|TUBD1|ST6GAL2|EBF2|HUNK|DCAF7|DIXDC1|EDIL3|EPHA2|EYA2|TP53|FGF1|RNF114|SLC2A14|PAX6|HOXD13|DMRT3|HOXB9|BARX1|ID3|SEMA3C|PAX9|FOSB|WNT5B|VCAN|DKK2|SERPINF1|WIF1|CUX1|FLG|RPS4Y1|WNT11|PLXNA3|EBF3|OLFML3|DGKD|ANGPTL2|KDM5A|TMEM2|GADD45G|GPX4|IFRD1|CHST2|EMP1|EMX2|LBH|ROR2|LRIG3|SMPD3|PLXNC1|MEOX2|SPESP1|SEMA7A|FAT3|WNT5A|DLX4|NXF2|GCNT2|SEMA6D|ZNF256|SHISA2|TLE1|…	25
GO:0001666	response to hypoxia	39	155	4.63586999227757	9.31387024030522e-16	1.55469987857403e-13	|PLAT|EDN1|BMP2|SMAD3|SOD2|CYP1A1|CAV1|SLC2A8|ENG|ARNT|PLOD2|CRYAB|PDLIM1|MB|NF1|MMP2|NPPB|PLAU|PAK1|PML|EDNRA|SDC2|ANGPTL4|ATP1B1|AJUBA|HMOX1|BDNF|CAPN2|EPAS1|EGLN3|PGF|CD24|THBS1|MMP14|TGFB2|ABAT|SLC8A1|NOX4|ALDH3A1|	26
GO:0007399	nervous system development	53	283	3.4505456180629	5.01569717844505e-15	8.06226879794501e-13	|SHOX2|GDNF|DCLK1|INSC|CHRDL1|NEFH|FAM5C|FGF13|FEZ1|SCN8A|CSPG5|ARHGAP26|APBA1|DLX6|ATOH8|DPYSL2|GAL|FGF18|EFNA5|ZNF423|MEF2C|DPYSL4|NRG1|GDF11|EFNB2|MYLIP|FGF5|SEMA5A|GPM6B|ST8SIA2|AHNAK|MAB21L2|LSAMP|SIM1|CSGALNACT1|TMOD2|CLN8|CNTN4|FOS|DPF3|HES1|CHD6|P2RX5|NDN|ATXN3|PTN|PHF10|TENM1|KALRN|CABLES1|DOK5|BDNF|INHBA|	27
GO:0042060	wound healing	24	64	6.90922931541369	2.30981998501423e-14	3.58022097677206e-12	|SDC2|BNC1|SERPINB2|SMAD3|SDC1|SPARC|DCN|WNT5A|PDGFRB|TGFA|EREG|TGFBR2|NF1|COL3A1|PLAT|ENG|TIMP1|IL24|TGFB2|LOX|DCBLD2|MAP3K1|NRG1|PAK1|	28
GO:0006355	regulation of transcription, DNA-dependent	140	1304	1.97810246249063	3.00238648646955e-14	4.49322667285442e-12	|FZD7|PTRF|IL16|EYA4|PDLIM1|ZNF738|MBTD1|ZFP36L1|ZNF518A|MECOM|WT1|HEY1|ZNF469|PRKAA2|RUNX2|HOXD11|ZBTB46|LMO3|PAX6|DPF3|ZNF626|MEF2C|CDCA7|TRIM22|RPS6KA5|EBF2|ZNF300P1|EID3|ZNF492|ZNF880|HMGA2|ZNF165|KRBOX1|RUNX1T1|NDN|LPIN1|BCL11A|HIP1|SAP30L|ZNF30|PHF11|ZNF43|FOXG1|ZNF512B|CASZ1|ZNF664|ZNF114|IFI16|SSX4|SSX2|BNC2|ZNF519|ZNF506|NAB1|ZNF585B|TSC22D3|BICD1|ZNF550|ZNF93|CHD9|CHD7|HOXB9|ARHGAP22|AT…	29
GO:0006915	apoptotic process	87	654	2.45098042993269	3.58155203544062e-14	5.18131194460409e-12	|FXR1|PSMA5|PSME1|MEF2C|GULP1|ITCH|DAPK1|DSP|PHLDA1|PAX3|PHLDA2|GJA1|MRPS30|APH1B|CASP4|HIP1|E2F2|COMP|TNFRSF10D|PEG10|SYCP2|TIAM1|RASGRF2|PCSK9|BIRC3|PAK1|PRUNE2|RBM5|TNFRSF19|FOXO1|OCLN|TOX3|SGK1|KIAA1967|KALRN|DSG2|IL24|STK17B|BCAP29|ZBTB16|PRAME|MECOM|CSRNP3|UNC5A|VIM|NFKBIA|MSH2|DOCK1|FAS|NEK6|TGFBR2|PKP1|CYCS|PAWR|PSMB9|IGFBP3|TSPO|EYA2|CASP6|UNC5D|BCL2L11|BCL2L1|ID1|CADM1|UBE2D3|ZMAT3|GATA…	30
GO:0030154	cell differentiation	61	382	2.94215000516744	8.47005324685017e-14	1.18580745455902e-11	|FOXL2|SLFN5|HIP1|INHBB|HHEX|OSR1|NHS|EFNB2|TP53|OSR2|SIM1|DUSP6|CADM1|ZIC1|SMOC1|PAPPA|CHRDL1|ARHGAP22|MMP19|ROR2|ARNT|C1GALT1|VAMP5|TCFL5|ZNF423|ATOH8|ANPEP|GNPTAB|ARHGEF28|LAMA5|DHCR7|ZIC5|DMRT3|PAQR5|INHBA|SH3PXD2B|DLL1|FHL1|PLAGL1|ILDR2|ANGPTL4|GADD45G|THSD7A|MEG3|PGF|SLC2A14|RNF114|MECOM|DIAPH2|CBX2|PRAME|GPM6B|PEG10|CTGF|JAG2|BHLHE41|FXR1|TNFAIP2|TUBD1|BMP8B|COL13A1|	31
GO:0010628	positive regulation of gene expression	33	131	4.64131434928553	1.57576520788312e-13	2.13713156319148e-11	|MDM2|PAX6|TFAP2A|SEC16B|TLE1|OSR2|SOX11|OSR1|LEF1|CTGF|CYP26B1|POU3F3|LRRC32|PF4|KIT|SFRP4|BMP2|IL7R|ALDH1A2|NKX2-1|RPS6KA2|GAS6|ANK2|TGFB2|PRDM1|GJA1|CD44|TNC|QKI|HMGA2|WNT11|MEF2C|FOXD1|	32
GO:0030335	positive regulation of cell migration	30	114	4.84858197572891	6.08557285247324e-13	7.84842469123853e-11	|LAMB1|PODXL|PDGFRB|EGFR|COL1A1|SEMA4D|MMP14|ONECUT2|BMP2|LEF1|HAS2|WNT5B|F2R|FGF1|SPHK1|IRS2|HBEGF|HGF|EDN1|F2RL1|ARHGEF39|CDH13|FOXF1|SMAD3|WNT11|ROR2|PTK2|SYNE2|TFAP2A|THBS1|	33
GO:0030168	platelet activation	41	204	3.70298564616943	6.14853547239885e-13	7.84842469123853e-11	|THBS1|HGF|DGKD|ABCC4|PLA2G4A|COL3A1|PRKCE|APBB1IP|RAC2|CD36|DGKA|COL1A2|SERPINA1|PTK2|DGKH|FN1|SPARC|DGKE|GNAI2|VEGFC|TIMP1|SYK|SERPINE1|EGF|COL1A1|MERTK|MGLL|TGFB2|A2M|GAS6|PRKCH|SRGN|PF4|RAPGEF4|F2RL2|F2R|DGKI|IL6|PROS1|CLU|FYN|	34
GO:0007267	cell-cell signaling	45	242	3.42606412334563	8.03993541389892e-13	9.96951991323467e-11	|GJA1|CCL20|SEMA3B|STC1|GDF15|ZYX|PANX3|FGFR2|EFNB2|NRP1|TGFB2|PTHLH|FGF5|FGF13|MLLT4|PGF|TRHDE|IL7|DLL1|PCSK5|GJA3|BMP2|CXCL13|ENPEP|FZD1|BARX1|FGF18|TNFRSF11A|EDN1|NAMPT|CXCL14|SEMA5A|EREG|CXCL5|TNFAIP6|KLF10|ISG15|AREG|SSTR1|GPR56|EFNA1|FAT1|MERTK|INHBA|TFAP2C|	35
GO:0001822	kidney development	24	76	5.81829837087469	1.84243967596166e-12	2.22116338713156e-10	|TFAP2A|SULF2|AGTR1|SIX2|ADAMTS1|PCSK5|SALL1|HAS2|ALDH1A2|GFRA1|PPAT|SULF1|FSTL3|LRP4|C1GALT1|SOX11|CA2|BCL2L11|PCSK9|MME|DCN|TCF21|KCNJ8|WT1|	36
GO:0042127	regulation of cell proliferation	28	108	4.77675113164403	5.52841027935987e-12	6.48467584119509e-10	|JAG2|SERPINE1|SAT1|TRNP1|ANXA1|ENG|LAMA5|HOXD13|KIT|PTGS1|TGFBR2|MECOM|FOXO1|PTGER2|SPARC|AGTR1|FANCL|NFKBIA|SGK1|MITF|DHCR7|TCFL5|PLA2G4A|HHEX|PLAU|EGLN3|PTK2|CDCA7|	37
GO:0045087	innate immune response	73	554	2.42779176907437	7.79339276597051e-12	8.90087489587158e-10	|ADCY1|IRS2|IFIH1|C1RL|FGFR3|BCL10|BIRC3|PRKCE|PTEN|FGF5|TRIM5|PDGFRB|CLU|DUSP6|ISG15|CTSB|PPAPDC1A|RPS6KA1|EGF|FYN|SYK|TICAM2|KIT|FOS|NLRC5|C1S|HERC5|CFI|COLEC12|SIKE1|UBE2L6|NRG1|PELI2|ITCH|HBEGF|TAB2|FGF1|RPS6KA2|MAP3K1|UBE2D3|PAK1|ELMO1|WIPF1|CD36|IRAK2|LY96|EGFR|RPS6KA5|EREG|FGF18|IFI16|PCBP2|BCL2L1|ADCY7|PYCARD|IRAK4|PROS1|FOXO1|DOCK1|MB21D1|PTK2|MDM2|LGMN|PRKACB|CD55|CFH|NFKBIA|MEF2C|FGFR2…	38
GO:0001570	vasculogenesis	21	63	6.14153716925661	1.48755113679085e-11	1.65537741889033e-09	|ZFPM2|HOXA13|HEY2|PTK2|PITX2|HEY1|PTPRJ|WARS2|HHEX|RASA1|CAV1|TMEM100|CXCR7|EPHA2|FOXC2|QKI|FOXF1|TGFBR2|WT1|ZFP36L1|ENG|	39
GO:0007179	transforming growth factor beta receptor signaling pathway	29	121	4.41581598120104	1.89576147797353e-11	2.05690120360128e-09	|ADAM9|SMURF2|TGFB2|LTBP2|SMAD6|PTPRK|FOS|GDF15|MAP3K1|NEDD4L|UBE2D3|HIPK2|TP53|COL3A1|SMAD3|WWTR1|ID1|KLF10|SERPINE1|PML|ACVR1|BAMBI|ENG|COL1A2|PMEPA1|PDGFRB|CGN|USP9Y|TGFBR2|	40
GO:0044255	cellular lipid metabolic process	32	148	3.98369978546375	3.13748029253491e-11	3.32113767551257e-09	|ACADM|MMAA|ANGPTL4|ELOVL7|NCOA1|SLC27A2|ABCA1|CD36|ACOX3|AGPAT9|ANKRD1|ACSL4|CYP1A1|LPIN1|ACSL1|ELOVL6|PRKAA2|IDH1|FDFT1|DGAT2|CHD9|ACOX2|ACLY|GLIPR1|HMGCS1|FAR2|CTGF|HMGCR|TECR|FASN|HSD17B12|PRKAG2|	41
GO:0001656	metanephros development	15	32	8.63653664426711	4.69797135070936e-11	4.854570395733e-09	|SLIT2|GDNF|NIPBL|TSHZ3|SPRY1|ID3|IRX3|WT1|HOXD11|GDF11|OSR2|BMP7|FOXC2|NF1|RDH10|	42
GO:0001649	osteoblast differentiation	19	56	6.25120747585048	1.03454309166594e-10	1.0441667483326e-08	|SPP1|MSX2|EPHA2|WWTR1|NF1|SP7|LRRC17|WNT11|RUNX2|BMP2|MEF2C|GJA1|LEF1|COL1A1|IGFBP5|CYP24A1|SFRP1|TMEM119|TWIST2|	43
GO:0006644	phospholipid metabolic process	32	155	3.80379076289442	1.13225086916985e-10	1.11681108459026e-08	|LPIN1|MGLL|PNPLA3|PLA2G4A|INPP4A|CHKB|SLC44A2|NKX2-1|LPL|PLA2G4C|PCYT1A|SNCA|PLA2G5|CEPT1|SLC44A5|GPX4|SLC44A3|GPAT2|PLD1|CLN8|CHKA|PTEN|DGAT2|PCSK9|LPCAT2|PPAP2B|PCYT2|RARRES3|GATA6|AGPAT9|PLA2G16|PIK3C2B|	44
GO:0006917	induction of apoptosis	35	182	3.54319452072497	1.18465823073966e-10	1.14253704920225e-08	|THBS1|TNFRSF9|RUNX3|TP53|CDKN2C|COL4A3|CASP4|PLAGL1|PAWR|TPD52L1|INHBA|STK17B|BCL2L11|PCSK9|DAPK1|PML|DLC1|TGM2|PRKCE|FAS|FOXL2|ZMAT3|LEF1|PYCARD|PRMT2|CASP6|KLF10|SH3RF1|PTEN|PLAGL2|WT1|PHLDA1|TGFB2|TNFRSF19|SMAD3|	45
GO:0060021	palate development	20	63	5.84908301833963	1.28651452296432e-10	1.21379848470981e-08	|TCF21|GAS1|PRRX1|OSR1|INSIG1|CHD7|MEF2C|MEOX2|WNT11|ALX1|INHBA|TFAP2A|WNT5A|ASPH|TGFBR2|BCOR|DLX6|OSR2|LEF1|SATB2|	46
GO:0042476	odontogenesis	14	29	8.89464003823372	1.3279230139009e-10	1.22620976177232e-08	|OSR2|LAMB1|BCOR|GAS1|PITX2|OSR1|SDC1|PAX9|INHBA|ID3|FGFR2|TUFT1|COL1A2|TGFB2|	47
GO:0006695	cholesterol biosynthetic process	15	34	8.12850507695728	1.38980569916554e-10	1.25661598632884e-08	|MSMO1|FDFT1|INSIG1|EBP|FDPS|NSDHL|MVD|CYP51A1|HMGCR|IDI1|TM7SF2|PRKAA2|LSS|DHCR7|HMGCS1|	48
GO:0001889	liver development	21	71	5.44953298117136	1.93701038977052e-10	1.70023601845191e-08	|PCSK9|CADM1|AK4|QDPR|HMGCS1|ALDH1A2|HES1|NF1|JARID2|SMAD3|MET|CCND1|AK2|ACADM|DBP|CEBPG|SOD2|AACS|HGF|ONECUT2|GATA6|	49
GO:0030324	lung development	22	78	5.19668529706329	1.958797256281e-10	1.70023601845191e-08	|RBP4|FOXF1|SPARC|LOX|FSTL3|MMP14|TSHZ3|CTGF|ADAMTS2|FGFR2|DHCR7|HES1|WNT5A|ALDH1A2|CUX1|FGF1|FOXP1|FGF18|NKX2-1|EPAS1|ZFPM2|LAMA5|	50
GO:0008283	cell proliferation	50	336	2.7417576648467	2.16756332371818e-10	1.84455388724253e-08	|AREG|CDK5R1|OSMR|IRS2|LHX9|TGFB2|GNAI2|TACSTD2|FBXL7|ENPEP|GAS6|GCG|TGFA|IGFBP4|PTEN|SRGAP2|PDK1|SKP2|COL4A3|FSCN1|EMP2|BHLHE41|LIPG|FGF5|BCL2L1|TP53|TGFBI|EHF|TSPO|CRIP1|LAMA5|RPS27|MET|PAX3|SERPINF1|RHBDF1|HHEX|SIX2|INSIG1|IFI16|CSGALNACT1|NRG1|KLF10|UCHL1|CYP1A1|EGFR|EMP1|EDNRA|NASP|SYK|	51
GO:0010811	positive regulation of cell-substrate adhesion	14	30	8.59815203695926	2.36485339084111e-10	1.97374302235585e-08	|PRKCE|SPP1|COL8A1|DMP1|CCDC80|FOXF1|FBLN2|THBS1|NDNF|EDIL3|HSD17B12|ABI3BP|SMOC1|EMILIN1|	52
GO:0006954	inflammatory response	46	295	2.87299026900818	2.4549375173971e-10	2.01026958971763e-08	|NPPB|IRAK2|SCN9A|CHST2|ITCH|NOX4|MECOM|ANXA1|RPS6KA5|KIT|GPR68|IFI16|PYCARD|LY96|BMPR1B|HDAC5|AOX1|IL6|SEMA7A|PTX3|TNFAIP6|TICAM2|HDAC9|IL8|GAL|SPP1|BMP2|F2R|PLA2G4C|THBS1|BDKRB1|LXN|MGLL|S1PR3|F2RL1|AFAP1L2|CDO1|CCL20|IGFBP4|CXCL3|CAMK1D|TNIP1|CHST1|SPHK1|THEMIS2|FOS|	53
GO:0008584	male gonad development	21	72	5.37384502309954	2.59483902237154e-10	2.0854817327949e-08	|PITX2|INHBA|HMGA2|ESR1|KIT|AKR1C3|BCL2L11|MSH2|GATA6|TFAP2C|RBP4|PATZ1|LHX9|FSTL3|HMGCS1|BCL2L1|WNT5A|WT1|SFRP1|DMRT2|GFRA1|	54
GO:0006508	proteolysis	62	488	2.34083178992158	1.16079610256563e-09	9.15973651842694e-08	|MMP19|MMP16|ADAMTS17|C1S|LONRF3|ADAMTS1|PLAU|PYCARD|PCSK5|TFRC|CAPN2|PCSK9|C1RL|FAP|RHBDF1|OTUD7B|MMP13|ENPEP|ADAMTS12|ADAM12|CTSC|CASP6|FOLH1|HTRA1|ASRGL1|CPE|CPM|ADAMTS2|PROS1|PAMR1|BACE2|CTSK|AEBP1|ANPEP|ADAM9|CASP4|PAPPA|CTSO|PLAT|LGMN|ADAMTS8|MME|AQPEP|ADAMTS15|LONRF2|MMP14|TRHDE|ADAMTS6|HGF|CORIN|MMP2|PRSS12|PRSS23|CTSB|MMP3|CPVL|ADAM19|LMLN|ADAMTS5|CTSZ|GAS6|CFI|	55
GO:0001764	neuron migration	24	101	4.37812550679679	1.36984577916443e-09	1.06163047885244e-07	|TUBB2B|DCLK1|FGF13|FZD3|GJA1|FYN|NDNF|DYX1C1|GPM6A|PTK2|NDN|PITX2|PAX6|PEX13|CELSR2|APBB2|NAV1|GAS6|CDK5R1|NKX2-1|SATB2|MARK1|PEX7|NR2F1|	56
GO:0001503	ossification	20	71	5.19003141063939	1.41401355277033e-09	1.07663488053039e-07	|CTGF|SPARC|BMP7|EGFR|GPM6B|CDH11|CHRDL1|MMP14|SOST|BMP8B|RUNX2|IFITM1|FSTL3|OSTF1|FOXC2|DMP1|NPR2|SPP1|STC1|IBSP|	57
GO:0001568	blood vessel development	15	39	7.08638904144994	1.45392336768449e-09	1.08793576133632e-07	|FOXO1|PPAP2B|ALDH1A2|FOXF1|LAMA4|SPHK1|DHCR7|COL3A1|PAX6|MEF2C|TGFBR2|COL5A1|COL1A2|LOX|COL1A1|	58
GO:0044267	cellular protein metabolic process	64	515	2.289660459218	1.69150449396994e-09	1.24425923793721e-07	|KDELR3|IGFBP4|GALNT4|GCG|ALG9|ST8SIA2|MUC15|C1GALT1|GALNT1|IGFBP2|RPS6|GALNT7|CCT5|TUBB6|RPL13|GIGYF2|RPL31|GAS6|RPS4Y1|RPS27|BCHE|L2HGDH|TUSC3|PIGB|EIF3C|TUBA1A|TUBB2A|PLAUR|DNAJC3|MAN1C1|MGAT4A|PROS1|B3GNT5|PAPPA|MMP13|CTSZ|ARSJ|GOSR2|GFPT2|UAP1|MMP2|ATF3|RPS21|IGFBP5|GALNT6|SPHK1|CPE|ENPEP|GALNT15|GCNT1|MME|IGFBP3|GALNT10|TUBB2B|GALNT5|SEC24D|ANPEP|EDEM3|IL8|WIPI1|SSR3|RAB27A|MAN1A1|SEC61B|	59
GO:0030336	negative regulation of cell migration	20	72	5.11794764104718	1.85806341836002e-09	1.32717895861967e-07	|ENG|DLC1|PTEN|PTPRJ|NF1|SERPINE1|PKP2|SULF1|PTPRK|IL24|SFRP1|WNT11|ABHD2|NKX2-1|FAM60A|IGFBP5|THY1|SLIT2|IFITM1|PTK2|	60
GO:0001958	endochondral ossification	12	24	9.21230575388492	1.86538978054838e-09	1.32717895861967e-07	|RUNX2|FGFR3|PEX7|CSGALNACT1|COL1A1|COL13A1|CBS|PTHLH|NAB1|FGF18|GNAS|MEF2C|	61
GO:0090090	negative regulation of canonical Wnt receptor signaling pathway	21	80	4.83646052078958	2.22994961273681e-09	1.56096472891577e-07	|LEF1|EGR1|BMP2|WNT11|DKK2|PRICKLE1|SFRP4|CAV1|CTHRC1|WNT5A|SFRP1|WWTR1|SOST|FZD1|CTNND1|ROR2|PPP2R3A|CDH2|WNT5B|DACT1|LRP4|	62
GO:0035556	intracellular signal transduction	43	284	2.78964188321867	2.47295640333294e-09	1.68073144420739e-07	|KSR1|TNS1|APBB2|RASA1|RPS6KA2|PRKD3|TIAM1|SOCS5|ARHGEF3|DGKH|DGKI|GUCY1B3|DGKE|STAC|DEPTOR|KALRN|ADCY1|DEPDC1|CNIH3|EFS|RASSF5|NPR2|DGKA|CHN1|RASA4|PLA2G4C|WSB1|PRKCE|INADL|CHN2|ADCY7|CTGF|NET1|SPHK1|ARHGEF28|DGKD|DCLK1|GUCY1A2|SPSB1|IL8|IGFBP5|PRKCH|CBLB|	63
GO:0009887	organ morphogenesis	22	88	4.60615287694246	2.47849798224132e-09	1.68073144420739e-07	|ABLIM1|EREG|EFNB2|BHLHE41|ONECUT2|DCN|ITGA2|PTCH1|NRP1|COMP|PAX6|SYK|LHX4|PAX3|PHLDA2|FHL1|BMP2|IL7|FGFR2|TLE1|THRB|VEGFC|	64
GO:0046474	glycerophospholipid biosynthetic process	22	89	4.55439835023524	3.12399023657705e-09	2.08586425026837e-07	|CHKA|PCYT2|SLC44A2|CEPT1|PLD1|AGPAT9|PLA2G4A|PLA2G5|PNPLA3|GPAT2|DGAT2|PLA2G4C|LPCAT2|CHKB|SLC44A3|LPIN1|PLA2G16|MGLL|AJUBA|PCYT1A|SLC44A5|CHKB-CPT1B|	65
GO:0009790	embryo development	25	115	4.00535032777605	4.47325272865412e-09	2.94150255187256e-07	|ZFY|THBD|TGFB2|FOXP1|FOXR1|NRG1|FOXO1|SFRP1|GATM|FOXD1|FZD8|BMP2|CDK5R1|RAI2|OSR2|SFRP4|FOXF1|FZD1|PTK2|LAMA5|FOXQ1|RASA1|HMGCR|STOX2|BIRC5|	66
GO:0030182	neuron differentiation	21	84	4.60615287694246	5.85764992429059e-09	3.79435830916734e-07	|FZD8|FZD1|RTN1|EMX2|NRBP2|SMARCA1|EPHA2|FZD7|WNT11|WNT5B|CDK5R1|SOX11|MYEF2|HIPK2|PCSK9|WNT5A|FZD3|ALDH1A2|ID3|EFNA1|MEF2C|	67
GO:0016337	cell-cell adhesion	21	86	4.49903304259496	9.26953784907555e-09	5.91614621543939e-07	|CDH12|CDH11|IGSF5|EGFR|SLIT2|FAT1|TENM2|COL8A2|FBLIM1|CTNND1|COL6A2|COL13A1|THY1|PKP2|FNDC3A|SRPX2|FOXF1|CD44|CD24|JAM2|DSP|	68
GO:0043410	positive regulation of MAPK cascade	18	64	5.18192198656027	1.02435989839174e-08	6.44307530292775e-07	|ADRB2|IGFBP4|TRIM5|FGFR3|KSR1|PELI2|TIMP2|BMP2|FGFR2|CDH2|CD36|PRKCE|IGFBP3|IL6R|F2R|IL6|CDON|KIT|	69
GO:0071456	cellular response to hypoxia	20	79	4.66445860956199	1.09486701676543e-08	6.78817550394565e-07	|EGR1|CBS|ANKRD1|HIPK2|BMP7|PRKCE|STC1|HMOX1|TP53|SFRP1|MGARP|EPAS1|PTGIS|UBE2D3|EGLN3|MDM2|NDRG1|FNDC1|ARNT|GATA6|	70
GO:0007517	muscle organ development	21	88	4.3967822916269	1.44531998411715e-08	8.83477286065975e-07	|CRYAB|SGCE|JPH1|AEBP1|MEF2C|PAX3|FXR1|ETV1|VAMP5|SMTN|TAGLN|SGCD|MRAS|LAMA5|FHL1|SCN8A|TAGLN3|TCF12|ID3|HBEGF|COL6A3|	71
GO:0045765	regulation of angiogenesis	11	23	8.81177072110732	1.73343606294697e-08	1.04487673794304e-06	|CXCL13|ID1|TSPAN12|EFNA1|IL6|HMOX1|NF1|EPHA2|RNH1|GPR124|SFRP1|	72
GO:0008150	biological_process	70	618	2.08693010605807	1.80024048495468e-08	1.0702799595484e-06	|NAAA|EMILIN2|PNPLA4|LRRC34|SPANXC|LOXL3|ENOSF1|ASPSCR1|TMEM35|RAP1GDS1|BGN|UACA|CTAG2|AUTS2|HSPB8|OASL|ABCC4|ZBTB26|TMEM117|ZFAND5|ABHD2|TMEM119|SMPDL3A|TCHH|ZADH2|TMEM108|EPB41L4A|PPP1R7|TDRP|MINOS1|EPB41L3|INO80C|PXMP2|ZXDB|MEGF6|NUDT7|KRTAP1-5|FRMD5|FLRT3|ZNF664|PIK3C2B|TMEM56|IGFN1|ASPH|TMEM100|SDC2|SLC35F2|MAGEA6|FXYD6|MAGEA9|XG|RB1|PLEKHA4|DMRT2|TMEM106A|DPF3|FAM114A2|PI15|POPDC3|DOCK9|TME…	73
GO:0001933	negative regulation of protein phosphorylation	13	34	7.04470440002965	2.17287908810561e-08	1.27436422194302e-06	|FAM129A|IGFBP3|PTEN|BDKRB1|SLIT2|SNCA|WWTR1|ZBED3|MICAL1|SMAD3|DUSP6|DNAJC10|PPAP2B|	74
GO:0048839	inner ear development	14	40	6.44861402771945	2.25630237915205e-08	1.30564697673599e-06	|CYTL1|HOXA13|SLC25A27|BMP2|BMPER|IGFBP7|CXCL14|LIN7A|SPARC|PDGFRB|MAF|BDNF|HLA-DMA|DLL1|	75
GO:0035115	embryonic forelimb morphogenesis	12	29	7.6239771756289	2.77519035595662e-08	1.58477975590154e-06	|CRABP2|MSX2|HOXA13|KIAA1715|ALDH1A2|MECOM|TFAP2A|NIPBL|OSR2|EN1|RDH10|OSR1|	76
GO:0006955	immune response	47	351	2.46711322183813	3.05022554283731e-08	1.71921803323557e-06	|TNFSF4|OAS2|HLA-DRA|MICA|IFI6|CEBPG|SEMA7A|PNP|TENM1|PROCR|FAS|PXDN|CXCL13|SEMA3C|PF4|MR1|IL6|IL1R1|HLA-DPA1|HFE|THBS1|SMAD3|SMAD6|GBP2|FTH1|CCL20|ENPP2|IL7|CBLB|CD274|TRIM22|MICB|SEMA4D|CXCL14|CXCL3|HLA-DMA|CCL28|CRIP1|PTGER4|ENPP1|IL16|TCF12|HLA-DRB1|CTSC|IL8|IL7R|CXCL5|	77
GO:0019432	triglyceride biosynthetic process	14	41	6.29133075875068	3.25469024595906e-08	1.78801970474206e-06	|TECR|ELOVL7|ELOVL6|HSD17B12|ACSL4|PNPLA3|DGAT2|LPL|LPIN1|ACLY|GPAT2|ACSL1|FASN|AGPAT9|	78
GO:0048661	positive regulation of smooth muscle cell proliferation	14	41	6.29133075875068	3.25469024595906e-08	1.78801970474206e-06	|SKP2|EDN1|HBEGF|IL6|PDGFRB|HMGCR|PTK2|IL6R|EREG|TGFBR2|HMOX1|CDH13|TGM2|IRAK4|	79
GO:0019221	cytokine-mediated signaling pathway	34	216	2.90017032992673	4.79870379532255e-08	2.57698971097925e-06	|PF4|SOCS5|IL31RA|NUP153|NUP210|HLA-DRA|PML|IL6|IFI6|IFI30|EGR1|ISG15|IL17RB|KIT|OASL|GBP2|IFI27|UBE2L6|OAS2|IRAK4|NCAM1|EREG|IL13RA2|HLA-DPA1|IFIT1|KLF6|HERC5|NEDD4|RNASEL|HLA-DRB1|CD44|IL6R|IFIT2|IFITM1|	80
GO:0048011	neurotrophin TRK receptor signaling pathway	39	269	2.67122620372871	4.82591963978357e-08	2.57698971097925e-06	|KIT|FGF5|PCSK5|RALA|NRG1|EGF|RPS6KA2|APH1B|MDM2|FYN|BCL2L11|RASGRF2|DUSP6|TIAM1|ARHGEF3|ADCY1|PTEN|NFKBIA|HBEGF|KALRN|PDGFRB|RPS6KA5|EREG|FGF1|ARHGDIA|FGF18|FOXO1|PRKACB|PRKCE|NET1|DUSP4|IRS2|RPS6KA1|MEF2C|FGFR2|NDN|FGFR3|EGFR|ADCY7|	81
GO:0060326	cell chemotaxis	10	20	9.21230575388492	4.86896673502992e-08	2.57698971097925e-06	|EPHB1|EPHA2|PDGFRB|KIT|AGTR1|ENG|HOXB9|HGF|DOCK4|LEF1|	82
GO:0007568	aging	21	94	4.11613661343794	5.05020600202369e-08	2.64071012635937e-06	|EDNRA|SRR|DCN|FOXG1|TIMP2|FOS|IL6|NQO1|ALDH3A1|IGFBP2|GSN|CYP1A1|MGEA5|CTSC|CRYAB|TSPO|HMGCR|SNCA|TGFBR2|SOCS2|TIMP1|	83
GO:0006805	xenobiotic metabolic process	26	138	3.47130361740591	5.12247679814462e-08	2.64661301237472e-06	|NCEH1|NAT1|FMO3|ACSS2|GSTO2|MGST2|MGST1|CYP1A1|CYP26B1|MAOA|AKR1C1|NNMT|ALDH2|GSTO1|SULT1B1|CYP1B1|PAPSS2|CYP24A1|CYP2U1|PTGS1|PTGIS|CYP39A1|GSTA4|NQO1|CYP51A1|UGP2|	84
GO:0007166	cell surface receptor signaling pathway	28	157	3.285917975908	5.27651029075499e-08	2.69412407786784e-06	|NPR2|TSPAN12|MERTK|ANXA1|COL4A3|CD59|IFITM1|MAGI1|FYN|MET|IL1R1|CD36|TACSTD2|INHBA|LAMA1|ADRB2|CD274|CBLB|EGFR|LY96|SSTR1|BIRC3|GFRA1|OSMR|IL7R|EDN1|NPPB|STC1|	85
GO:0055085	transmembrane transport	62	538	2.12328236706641	5.36462662100803e-08	2.70726506222963e-06	|SLC26A4|SLC9A7|SLCO3A1|SLC38A5|GNAS|SLCO1B3|SLC38A4|SLC12A7|SLC9A1|SLC5A3|SLC46A3|SLC7A11|ATP10A|SLC25A16|ABCC6|ANO4|SLC39A14|SLC44A2|ADCY1|ATP2C1|ABCD3|SLC44A5|HMOX1|SLC16A10|SLC8A1|HEPH|SLC43A3|SLC16A2|SLC39A8|TAP2|ATP10D|SLC22A4|TFRC|SLC2A3|NUP210|GABRA5|FXYD6|ANO10|FTH1|MYO5B|ABCC4|SLC8A3|TSC22D3|SLC20A1|ADCY7|ABCA8|ANO5|SLC39A6|SLC2A10|SLC6A15|GABRB2|NUP153|SLC1A1|SGK1|PRKACB|SLC44A3|SLC2A8…	86
GO:0055114	oxidation-reduction process	22	104	3.89751397279747	6.81019557674157e-08	3.36183903371191e-06	|AKR1C3|GPX4|MICAL2|LOXL1|NOX4|ACADM|DHRS2|CYP1A1|FAM213A|GSTO2|MICAL1|CYP24A1|ALDH3A1|SNCA|ALDH3A2|AKR1C2|CDO1|CYP26B1|PXDN|AKR1C1|CYP1B1|MGST1|	87
GO:0045599	negative regulation of fat cell differentiation	12	31	7.13210768042704	6.81663214208866e-08	3.36183903371191e-06	|ID4|ENPP1|TGFB1I1|IL6|INSIG1|MSX2|FOXO1|WWTR1|WNT5A|ZFPM2|GATA2|SOD2|	88
GO:0045669	positive regulation of osteoblast differentiation	16	57	5.17182077411083	7.45509767933222e-08	3.63540718295526e-06	|HGF|IL6|HEY1|ID4|IFITM1|IL6R|MSX2|BMP7|BMPR1B|CTHRC1|SOX11|RUNX2|GNAS|ACVR1|BMP2|MEF2C|	89
GO:0048701	embryonic cranial skeleton morphogenesis	11	26	7.79502794559493	8.51128683345608e-08	4.10433165079993e-06	|RUNX2|FGFR2|PRRX1|GAS1|TFAP2A|SIX2|TGFBR2|SMAD3|DLX2|TWIST2|GNAS|	90
GO:0030334	regulation of cell migration	15	51	5.41900338463819	9.93021417835338e-08	4.73594830044546e-06	|PLXNA2|PITX2|MMP3|PARD6B|SPATA13|LAMA5|ENPP2|JAG2|PAX6|LAMA1|SGK1|MAP3K1|LAMA4|AJUBA|SERPINE2|	91
GO:0007229	integrin-mediated signaling pathway	18	74	4.48166225864672	1.22875705730479e-07	5.79652785728563e-06	|SYK|ADAMTS1|LAMA5|ITGB1BP1|COL3A1|SEMA7A|ITGA1|ITGA10|ADAM9|ITGA2|CTGF|ITGBL1|ITGA4|COL16A1|ITGA5|ITGB8|PTK2|DOCK1|	92
GO:0030308	negative regulation of cell growth	23	117	3.62193217674108	1.41824158491476e-07	6.61846072960223e-06	|SLIT2|CRYAB|BDKRB1|INHBA|NPPB|FHL1|TP53|CDKN2C|WNT11|CDKN1A|APBB2|RERG|PML|SERPINE2|SMAD3|DCBLD2|PTPRJ|TGFB2|SFRP1|ENPP1|WT1|GNG4|GAS1|	93
GO:0007584	response to nutrient	17	67	4.67490142734459	1.45673607196747e-07	6.72578143865831e-06	|AKR1C3|SSTR1|TGFBR2|IGFBP2|SLC8A1|LIPG|NQO1|ACSL4|GNAI2|HMGCR|ACSL3|ALDH3A1|AACS|STC1|GATM|ACSL1|COL1A1|	94
GO:0030199	collagen fibril organization	13	39	6.14153716925662	1.47296472797609e-07	6.7291230730697e-06	|SERPINH1|LOX|COL11A1|NF1|COL1A2|TGFB2|COL1A1|COL3A1|COL12A1|FOXC2|ADAMTS2|COL5A1|COL5A2|	95
GO:0007160	cell-matrix adhesion	18	75	4.42190676186476	1.53494428812088e-07	6.8615137346203e-06	|FBLN5|ITGB8|JAM3|ITGA1|ADAM9|CTGF|NID2|SGCE|COL13A1|ITGA2|HPSE|ITGB1BP1|ITGA10|EPDR1|CD44|BCL2L11|COL3A1|SNED1|	96
GO:0034329	cell junction assembly	18	75	4.42190676186476	1.53494428812088e-07	6.8615137346203e-06	|CDH18|KRT14|CDH2|CDH4|PARVA|CTNND1|PARD6B|CADM1|FBLIM1|PARVB|CADM3|CDH11|CDH13|LIMS1|INADL|MLLT4|CDH12|LAMB3|	97
GO:0019048	virus-host interaction	42	309	2.50431612726969	1.54937406910781e-07	6.8615137346203e-06	|TRIM5|UNG|FYN|HNRNPA1|PML|ITGA2|ZYX|MDFIC|MICB|CAV1|TP53|PSMB9|MDM2|HIPK2|RALA|CXCR7|ANPEP|KRT18|EFNB2|IFIH1|ITGA5|KRT19|TFRC|NFKBIA|TRIM22|CXADR|MAP3K5|FBLN1|VIM|NEDD4L|RB1|BICD1|MPDZ|ISG15|KRT8|SATB1|IL16|MICA|NEDD4|FDPS|SYK|LDLR|	98
GO:0007173	epidermal growth factor receptor signaling pathway	30	185	2.98777483909781	1.58748921565394e-07	6.95929615751323e-06	|NRG1|KIT|SOCS5|ADCY7|FOXO1|MDM2|EPS15L1|IRS2|EGF|EREG|FYN|ADCY1|FGFR3|STAM2|PDGFRB|PTEN|SPRY1|AREG|DGKD|TGFA|PRKCE|EGFR|PRKACB|FGF18|ADAM12|HBEGF|FGF1|FGF5|FGFR2|RPS6KA5|	99
GO:0016567	protein ubiquitination	37	259	2.63208735825283	1.60432733035858e-07	6.96278061375624e-06	|PAX6|HLTF|WSB1|KCTD10|ITCH|TRIM22|RNF144A|SPSB1|DTX4|UBE2D3|PELI2|ZBTB16|SH3RF2|KLHL15|PDZRN3|UNKL|MARCH3|MYLIP|CCNB1IP1|SOCS2|NUB1|FBXO32|MDM2|FBXO9|FBXO25|ZNRF2|DCAF16|ANAPC16|LMO7|DCAF7|NEURL1B|SOCS5|FBXL5|SH3RF1|NEDD4L|FBXL7|KLHL13|	100
GO:0002224	toll-like receptor signaling pathway	22	109	3.71872892817373	1.65722808844726e-07	7.12115832065456e-06	|BCL10|MAP3K1|CTSB|DUSP6|PELI2|NFKBIA|TICAM2|IRAK4|IRAK2|TAB2|BIRC3|RPS6KA1|UBE2D3|RPS6KA2|CTSK|MEF2C|CD36|RPS6KA5|DUSP4|LY96|FOS|LGMN|	101
GO:0007186	G-protein coupled receptor signaling pathway	42	313	2.47231208730458	1.84248232815088e-07	7.69621805444307e-06	|GPR133|GPR56|GPR126|CELSR2|ENPP2|GCG|F2R|ABCA1|EDNRA|RAMP1|GNG4|KCNK2|GNAZ|S1PR3|GPR124|ADORA2B|GNG11|GPR68|F2RL1|AKAP12|OPN3|NTSR1|PTH2R|AKR1C3|LPAR6|LPAR1|AGTR1|IL8|EDN1|EMR1|LPHN1|FPR1|GNAS|PTGFR|RAPGEF4|PTGER2|AREG|GPR128|GNAI2|NMU|AKR1C2|ELTD1|	102
GO:0001558	regulation of cell growth	17	68	4.60615287694246	1.84425501765456e-07	7.69621805444307e-06	|IGFBP2|IGFBP3|IGFBP7|DDR1|IGFBP5|SOCS2|ITCH|FBLN5|FAM107A|CTGF|AGTR1|SGK1|NET1|IGFBP4|IL17RB|NOV|HTRA1|	103
GO:0051216	cartilage development	17	68	4.60615287694246	1.84425501765456e-07	7.69621805444307e-06	|FOXD1|CSGALNACT1|CD44|BMP8B|SULF2|PRRX1|SATB2|EDN1|DLX2|TGFBR2|GNAS|MMP13|ZBTB16|WNT5A|BMP7|HOXB3|SULF1|	104
GO:0006979	response to oxidative stress	21	101	3.8308598184472	1.89631212709809e-07	7.83809012533876e-06	|PSIP1|GPX7|PTGS1|GATM|ERCC6|MICB|CA3|MMP14|PRDX2|PDLIM1|HMOX1|SLC7A11|SEPP1|PXDN|IDH1|NQO1|GPX8|SCARA3|GPX4|TP53|GPX3|	105
GO:0043434	response to peptide hormone stimulus	13	40	5.9879987400252	2.07353318615355e-07	8.48974908293056e-06	|TIMP1|GATM|SPARC|GJA1|PLAT|NPPB|ANXA1|COL1A1|EREG|CD55|HHEX|CTGF|SOCS2|	106
GO:0009653	anatomical structure morphogenesis	20	93	3.96228204468169	2.11463391135275e-07	8.57711324791676e-06	|IGF2BP3|TRIM13|BICD1|TPD52|EFNB2|CPM|SIX2|EN1|FAT1|KRT18|SOX13|MCAM|EYA4|HOXC13|EREG|F2R|CSGALNACT1|FGF1|S1PR3|FGF18|	107
GO:0050679	positive regulation of epithelial cell proliferation	15	54	5.11794764104718	2.30939315206144e-07	9.28033914809876e-06	|FGFR2|IL6|VEGFC|LAMC1|SFRP1|DLX6|EGFR|OSR1|LAMB1|FGF1|BNC1|FOXP1|GAS1|OSR2|TGFA|	108
GO:0007243	intracellular protein kinase cascade	20	94	3.92013010803614	2.549664535988e-07	1.01518753084293e-05	|PDGFRB|KIT|MARK1|EDN1|RPS6KA5|HSPB1|PRKAG2|RPS6KA2|FYN|SIK1|HMOX1|ITGB1BP1|RPS6KA1|PRKACB|WNK3|GNAI2|TNIK|DAPK1|MAP4K4|STK17B|	109
GO:0007157	heterophilic cell-cell adhesion	11	29	6.98864574432649	3.27549189937309e-07	1.29233044029811e-05	|CADM3|CDH2|CDH4|AMIGO2|AMIGO3|LPHN1|TENM2|ITGA5|CXADR|CADM1|ITGA4|	110
GO:0071276	cellular response to cadmium ion	8	14	10.5283494330113	3.32918822870258e-07	1.30168260473596e-05	|MT1E|HMOX1|MT1G|MT1F|MT1H|GSN|AKR1C3|MT1X|	111
GO:0045216	cell-cell junction organization	16	63	4.67926641467171	3.46025075865648e-07	1.34084716897938e-05	|CTNND1|CDH2|SMAD3|TGFB2|CDH13|CDH18|PARD6B|CADM1|CADM3|CDH4|CDH11|INADL|CXADR|CDH12|OCLN|MLLT4|	112
GO:0032496	response to lipopolysaccharide	22	114	3.5556267822012	3.80819120564591e-07	1.46261502942507e-05	|SOD2|SRR|NPPB|CYP1A1|MGST1|BDKRB1|PTGER4|KCNJ8|IL6|DCN|PTGFR|FOS|EDNRA|TNFRSF11A|LY96|EDN1|SNCA|PTGES|SPARC|CPS1|F2R|PTGER2|	113
GO:0030177	positive regulation of Wnt receptor signaling pathway	10	24	7.67692146157077	4.22931749905403e-07	1.61010859174513e-05	|SULF1|SALL1|HHEX|FGFR2|BMP2|SULF2|SFRP1|DIXDC1|SOX4|DACT1|	114
GO:0030512	negative regulation of transforming growth factor beta receptor signaling pathway	16	64	4.60615287694246	4.38157695808288e-07	1.65356904331128e-05	|TP53|ONECUT2|NEDD4L|SMAD3|ENG|SMAD6|PMEPA1|HTRA1|CAV2|TGFB1I1|TGFBR2|MECOM|BAMBI|NKX2-1|SMURF2|PEG10|	115
GO:0007205	protein kinase C-activating G-protein coupled receptor signaling pathway	12	36	6.14153716925661	4.68981251529382e-07	1.73963985610044e-05	|DGKE|SPHK1|F2R|PRKD3|DGKH|BDKRB1|DGKD|EDN1|EDNRA|GAP43|DGKA|DGKI|	116
GO:0034332	adherens junction organization	12	36	6.14153716925661	4.68981251529382e-07	1.73963985610044e-05	|CDH18|CTNND1|MLLT4|CDH12|NUMB|CADM3|DSP|CDH4|CADM1|CDH13|CDH11|CDH2|	117
GO:0002576	platelet degranulation	18	81	4.09435811283774	5.36944568594441e-07	1.97486392177955e-05	|SERPINE1|ABCC4|HGF|TIMP1|THBS1|PF4|EGF|TGFB2|PROS1|CLU|SPARC|CD36|SRGN|A2M|GAS6|VEGFC|FN1|SERPINA1|	118
GO:0001701	in utero embryonic development	31	206	2.7726357123343	5.47205448722216e-07	1.99569046004573e-05	|SLIT2|ZFAND5|TP53|TGFBR2|GJA1|ZFPM2|MECOM|FOXP1|ACVR1|GATA6|MSH2|TSHZ3|UTY|RDH10|FGFR2|HSD17B2|PTPRR|FOXF1|EDN1|BCL2L1|TMEM100|APBA1|PITX2|SMAD3|BCL2L11|EDNRA|CHD7|PDGFRB|HHEX|BMP2|JAG2|	119
GO:0030203	glycosaminoglycan metabolic process	21	108	3.58256334873303	6.2778721357493e-07	2.270497089096e-05	|SDC2|BGN|HS2ST1|VCAN|CHST13|CHST1|DSE|HAS3|CSGALNACT1|SDC1|HPSE|HS3ST1|SLC9A1|CD44|HS6ST2|CSPG5|CHSY3|CHST15|HS3ST3B1|DCN|CHST2|	120
GO:0003151	outflow tract morphogenesis	12	37	5.97554967819562	6.59746409855497e-07	2.36636315601062e-05	|TFAP2A|SEMA3C|HEY2|HES1|NEDD4|MEF2C|NIPBL|SOX11|FZD1|THBS1|RBPJ|WNT11|	121
GO:0030206	chondroitin sulfate biosynthetic process	10	25	7.36984460310794	6.70453513378616e-07	2.38039139341172e-05	|VCAN|CHST13|DSE|CSPG5|CHST15|BGN|CHSY3|XYLT1|DCN|CSGALNACT1|	122
GO:0014032	neural crest cell development	8	15	9.82645947081059	6.79217710800567e-07	2.38039139341172e-05	|EDNRA|FOXC2|RDH10|EDN1|TFAP2A|SOX11|NRG1|ALDH1A2|	123
GO:0006468	protein phosphorylation	43	338	2.3439594521719	6.80111826689064e-07	2.38039139341172e-05	|SIK1|MARK1|DAPK1|TGFB2|DCLK1|CDK17|MOK|PRKACB|MAP3K1|PRKAA2|KSR1|FYN|STK17B|BMP2|PDK1|IRAK2|KALRN|PRKD3|PRKY|IGFBP3|BIRC5|SYK|ACVR1|MERTK|TNIK|NEK6|RPS6KA5|TGFBR2|GAS6|SGK1|EIF2AK4|PRKCH|MAP4K4|BMPR1B|WNK3|PRKCE|NRBP2|RUNX3|MST4|WNT11|AKT3|PAK1|RNASEL|	124
GO:0090263	positive regulation of canonical Wnt receptor signaling pathway	14	51	5.05773649232898	7.14865688399829e-07	2.4765155385464e-05	|PPP2R3A|SFRP1|COL1A1|ROR2|SOX4|DKK2|ZBED3|CAV1|SMAD3|BAMBI|SFRP4|FGFR3|DIXDC1|FGFR2|	125
GO:0001837	epithelial to mesenchymal transition	11	31	6.53776537372478	7.24694639159891e-07	2.4765155385464e-05	|FAM101B|HGF|BMP2|LOXL3|LEF1|WNT5A|S100A4|TGFB2|BMP7|HMGA2|RBPJ|	126
GO:0030501	positive regulation of bone mineralization	11	31	6.53776537372478	7.24694639159891e-07	2.4765155385464e-05	|BMP7|BMPR1B|ACVR1|BMP2|MEF2C|OSR1|GPM6B|OSR2|SMAD3|TFAP2A|ADRB2|	127
GO:0007050	cell cycle arrest	23	128	3.31067238030239	7.78386569764984e-07	2.6392169631094e-05	|PLAGL1|MTBP|THBS1|CDKN2C|GAS6|MLF1|CDKN1A|PRKAA2|CAB39L|INHBA|RHEB|TGFB2|TP53|RB1|PML|PRKAG2|GAS1|MSH2|SESN3|SMAD3|APBB2|CGREF1|IL8|	128
GO:0030509	BMP signaling pathway	15	59	4.68422326468725	8.23178059488871e-07	2.76945176603233e-05	|CHRDL1|EGR1|USP9Y|ACVR1|UBE2D3|SMURF2|BMP7|SMAD6|RGMB|ID1|BMP2|ENG|RUNX2|LEF1|BMPR1B|	129
GO:0030217	T cell differentiation	10	26	7.08638904144994	1.03629141653115e-06	3.40720056647364e-05	|EGR1|JAG2|PTPN22|PATZ1|IL7R|CHD7|KIT|BCL11A|RUNX2|SOX4|	130
GO:0034446	substrate adhesion-dependent cell spreading	10	26	7.08638904144994	1.03629141653115e-06	3.40720056647364e-05	|LAMC1|PARVA|FZD7|SRGAP2|EFNA1|LAMB1|MERTK|LAMA5|FN1|AKIP1|	131
GO:0048013	ephrin receptor signaling pathway	10	26	7.08638904144994	1.03629141653115e-06	3.40720056647364e-05	|CHN1|EFNA1|EPHA5|EPHA2|TIAM1|EPHB1|EFNA5|CDK5R1|PTK2|EFNB2|	132
GO:0009611	response to wounding	14	53	4.86687851148637	1.19999690793598e-06	3.91577938379109e-05	|CYP1A1|F2R|PAX6|GAP43|ID3|TGFB2|HHEX|TNC|FN1|CTGF|ABHD2|F2RL2|NRP1|IL6|	133
GO:0007264	small GTPase mediated signal transduction	42	336	2.30307643847123	1.23640371896576e-06	4.00447174650104e-05	|DOCK10|RAB3B|RABL3|ARHGAP22|TIAM1|RAB38|RERG|ARHGAP26|DOCK9|RALA|A2M|CHN2|RHEB|ARHGAP18|ARL14|ARHGAP44|DOCK4|ARHGEF3|DIRAS3|IQGAP2|DLC1|CHN1|DOCK1|SRGAP2|RASEF|RAB27B|RASGRF2|DOCK3|RAC2|RAB27A|ARHGAP28|MRAS|RAPGEF4|KALRN|DOCK5|RABL2A|RAB9B|NET1|HMOX1|PLD1|ARHGDIA|SRGAP1|	134
GO:0045746	negative regulation of Notch signaling pathway	8	16	9.21230575388492	1.29339304986188e-06	4.12955182866482e-05	|BMP7|MEG3|NFKBIA|MAGEA1|GATA2|HEY2|NUMB|HEY1|	135
GO:0060324	face development	6	8	13.8184586308274	1.29405310760003e-06	4.12955182866482e-05	|HOXB3|CHD7|WNT5A|ZFAND5|ALDH1A2|ITGA4|	136
GO:0043524	negative regulation of neuron apoptotic process	19	95	3.68492230155397	1.43705916211444e-06	4.55243559385159e-05	|HMOX1|MSH2|SNCA|BCL2L1|NRBP2|GDNF|LGMN|POU4F1|PRDX2|TOX3|SOD2|NDNF|F2R|MEF2C|CRLF1|RASA1|BIRC5|BDNF|HIPK2|	137
GO:0042981	regulation of apoptotic process	29	194	2.75419450373879	1.50548013495107e-06	4.7346259316577e-05	|ZNF738|UNC5A|HIP1|BIRC3|CASP4|JAG2|IL6|CTSB|CARD10|ESR1|BLOC1S2|BIRC5|SGK1|IFIH1|FAS|PSME1|PSMB9|FGFR3|PSMA5|PRDX2|BEX2|DEPTOR|GAS1|TP53|IL6R|DAPK1|MST4|INHBB|CAMK1D|	138
GO:0008406	gonad development	10	27	6.82393018806291	1.56554991712765e-06	4.83030743554943e-05	|SFRP4|FZD3|SFRP1|FZD7|WT1|RDH10|FZD1|FZD8|SALL1|OSR1|	139
GO:2000379	positive regulation of reactive oxygen species metabolic process	10	27	6.82393018806291	1.56554991712765e-06	4.83030743554943e-05	|CDKN1A|AGTR1|AKR1C3|PDGFRB|NOX4|TP53|TSPO|CD36|TGFBR2|THBS1|	140
GO:0051056	regulation of small GTPase mediated signal transduction	26	163	2.93889508712893	1.56929342952182e-06	4.83030743554943e-05	|ARHGEF3|KALRN|RASA1|NF1|ARHGAP44|ARHGAP18|ARHGAP22|DLC1|ARHGAP26|RAPGEF4|SIPA1L2|A2M|RASGRF2|TIAM1|SRGAP1|RAP1GAP2|ARHGAP28|NET1|IQGAP2|SRGAP2|ARHGDIA|CHN1|RAC2|RASA4|RASAL2|CHN2|	141
GO:0043123	positive regulation of I-kappaB kinase/NF-kappaB cascade	24	143	3.09224249081452	1.60626213358885e-06	4.90928004209551e-05	|S100A4|BIRC3|TRIM5|TNFRSF19|REL|BCL10|CD36|F2R|HMOX1|GJA1|NEK6|TNFRSF11A|SLC20A1|TAB2|TRIM13|AJUBA|TGM2|ATP2C1|PRKCE|LPAR1|SLC44A2|TICAM2|PELI2|F2RL1|	142
GO:0043154	negative regulation of cysteine-type endopeptidase activity involved in apoptotic process	15	62	4.4575673002669	1.64569469683167e-06	4.99434525356659e-05	|GAS6|MDM2|IL6|MICAL1|SNCA|RPS6KA1|SMAD6|CD44|HGF|IFI6|CRYAB|SH3RF1|THBS1|BIRC5|LEF1|	143
GO:0070374	positive regulation of ERK1 and ERK2 cascade	18	87	3.81198858781445	1.65710994588384e-06	4.99434525356659e-05	|CD44|EDNRA|CTGF|F2RL1|BMP2|NOX4|HMGCR|SEMA7A|FGF18|PDGFRB|GAS6|F2R|FGFR2|BMPER|GCG|FGFR3|IL6|PYCARD|	144
GO:0071294	cellular response to zinc ion	7	12	10.7476900461991	1.71062644615589e-06	5.12008191470108e-05	|MT1X|MT1F|TSPO|MT1H|MT1G|MT1M|MT1E|	145
GO:0006629	lipid metabolic process	28	185	2.78858984982462	1.79754168775924e-06	5.34337734580485e-05	|CEPT1|SDC1|LIPG|PNPLA4|LDLR|HMGCS1|ACAT2|PTGS1|CD36|PTGDS|TECR|NAAA|CHKA|ACP6|IAH1|FABP5|PRKACB|PPAP2B|LPL|FADS2|ABCA1|CLU|PDE3A|ACSL4|MGLL|FABP4|PLAGL2|CH25H|	146
GO:0051607	defense response to virus	24	144	3.07076858462831	1.82911827817856e-06	5.40025396414623e-05	|KCNJ8|PML|IL6|IFIT1|OASL|GBP3|CXADR|PYCARD|IFITM1|HERC5|IFIT2|TRIM5|TRIM22|MB21D1|PCBP2|DNAJC3|ISG15|RNASEL|F2RL1|IFI16|OAS2|NLRC5|ITCH|MICA|	147
GO:0008360	regulation of cell shape	20	106	3.47634179391884	1.96405536377565e-06	5.75945964782858e-05	|DLC1|PTK2|FMNL3|RASA1|FYN|EPB41L3|PARVA|BRWD1|COCH|FBLIM1|WASF3|IL6|CDC42EP5|FN1|CDC42EP3|STRIP2|SEMA4D|KIT|BAMBI|ATP10A|	148
GO:0030325	adrenal gland development	9	22	7.53734107136039	2.09953591025299e-06	6.05029761900716e-05	|TSPO|FSTL3|NF1|NR3C1|PDGFRB|WNT11|SALL1|HMGA2|WT1|	149
GO:0045879	negative regulation of smoothened signaling pathway	9	22	7.53734107136039	2.09953591025299e-06	6.05029761900716e-05	|SERPINE2|SALL3|PTCH1|RB1|GAS1|RUNX2|SALL1|FGFR3|HHIP|	150
GO:0001942	hair follicle development	11	34	5.96090372310201	2.10505746652092e-06	6.05029761900716e-05	|LRP4|TGFB2|TNFRSF19|HOXC13|LAMA5|TFAP2C|FZD3|INHBA|EGFR|APCDD1|NSDHL|	151
GO:0045165	cell fate commitment	13	48	4.989998950021	2.21082107182783e-06	6.31247595508735e-05	|MITF|WNT5B|PML|TGFB1I1|GAP43|FGFR2|WNT5A|WNT11|GAS1|ONECUT2|PRDM1|HEY2|BMP2|	152
GO:0048706	embryonic skeletal system development	10	28	6.58021839563209	2.3165037722747e-06	6.55558842727434e-05	|HOXD1|NKX3-2|HOXB9|PCSK5|WNT5A|WNT11|SULF2|SULF1|COL1A1|RBP4|	153
GO:0035338	long-chain fatty-acyl-CoA biosynthetic process	8	17	8.6704054154211	2.32617653871025e-06	6.55558842727434e-05	|ACLY|ELOVL7|HSD17B12|ELOVL6|ACSL4|ACSL1|FASN|TECR|	154
GO:0071230	cellular response to amino acid stimulus	11	35	5.79059218815624	2.91911286923584e-06	8.17351603386035e-05	|COL16A1|COL6A1|MMP3|COL1A2|COL3A1|COL4A1|COL5A2|MMP2|COL1A1|RRAGD|BCL2L1|	155
GO:0042474	middle ear morphogenesis	9	23	7.2096305899969	3.2824890115736e-06	9.13205276296757e-05	|EYA4|GAS1|EDN1|INSIG1|OSR1|OSR2|PRRX1|SIX2|NKX3-2|	156
GO:0048015	phosphatidylinositol-mediated signaling	22	129	3.14218180752664	3.44896555149905e-06	9.53408311688273e-05	|IRS2|NCS1|FGF5|PDGFRB|KIT|HBEGF|EGF|EGFR|FYN|EREG|HIST1H4A|FGFR3|GSN|PTEN|NRG1|FGF18|FGFR2|FOXO1|FGF1|MDM2|PIK3C2B|INPP5F|	157
GO:0006950	response to stress	22	130	3.11801117823797	3.94039621586443e-06	0.000107749821053763	|TMEM204|NMU|HSPB8|EIF1|SGK1|AHSA2|PRKAA2|UCHL1|ATF3|EIF2AK1|CA2|GADD45G|TP53TG1|HDAC5|TNIK|CGREF1|RPS6KA5|IGFBP2|BDKRB1|EGFR|TENM1|MAP4K4|	158
GO:0001654	eye development	8	18	8.18871622567549	3.98689907742458e-06	0.000107749821053763	|SH3PXD2B|CHRDL1|SMOC1|TGFB2|RBP4|HIPK2|BMPR1B|PAX6|	159
GO:0048863	stem cell differentiation	8	18	8.18871622567549	3.98689907742458e-06	0.000107749821053763	|KIT|A2M|OSR1|JARID2|RUNX2|HMGA2|MTF2|GPM6A|	160
GO:0030855	epithelial cell differentiation	11	36	5.6297424051519	3.99717078102668e-06	0.000107749821053763	|ID3|TGFB1I1|BARX1|FGFR2|WT1|BMP7|TCF21|EHF|DLX6|PTHLH|FZD1|	161
GO:0006656	phosphatidylcholine biosynthetic process	9	24	6.90922931541369	4.9982233685745e-06	0.000133903021108724	|FABP5|SLC44A3|SLC44A5|CEPT1|CHKA|SLC44A2|PCYT1A|CHKB|LPIN1|	162
GO:0006461	protein complex assembly	20	113	3.2609931872159	5.56333760087224e-06	0.000148128129986414	|CARD10|CAPG|MITF|MAGI1|LAMC1|WIPF1|CD2AP|OCLN|MDM2|HLA-DMA|LIN7A|APBA1|TP53|LPXN|HFE|PML|FAS|WASF3|PARD6B|HES1|	163
GO:0034097	response to cytokine stimulus	13	52	4.60615287694246	5.9364450272207e-06	0.000157098606208158	|COL3A1|ALDH1A2|PML|IL6R|FOS|PLA2G5|OSMR|TIMP2|BCL2L1|TNFRSF11A|SPARC|TIMP1|PTGES|	164
GO:0001934	positive regulation of protein phosphorylation	17	86	3.64207436781497	6.43921357843943e-06	0.000169370829881376	|FAM129A|LRRN3|EDNRA|BMP2|CCND1|GAS6|PELI2|PTK2|SEMA4D|CLIP3|CDON|CCND2|CTGF|FZD1|FGF1|FNDC1|ENG|	165
GO:0002062	chondrocyte differentiation	10	31	5.94342306702253	6.73931734366493e-06	0.000175141540547939	|NFIB|HMGA2|BMP2|FGFR3|OSR1|CYTL1|MEF2C|OSR2|SIX2|WNT5B|	166
GO:0035116	embryonic hindlimb morphogenesis	10	31	5.94342306702253	6.73931734366493e-06	0.000175141540547939	|MSX2|OSR1|MECOM|PITX2|RARB|GNAS|AFF3|CHD7|OSR2|ZBTB16|	167
GO:0050680	negative regulation of epithelial cell proliferation	12	45	4.91322973540529	6.82933271635864e-06	0.000176424428505931	|RUNX3|MEF2C|PTCH1|PAX6|GAS1|SFRP1|RB1|PTEN|WNT5A|EREG|FGFR3|TGFB2|	168
GO:0034142	toll-like receptor 4 signaling pathway	18	96	3.45461465770685	7.39310593035688e-06	0.00018985845998668	|MEF2C|BIRC3|IRAK2|NFKBIA|IRAK4|MAP3K1|UBE2D3|RPS6KA5|RPS6KA2|DUSP6|TICAM2|PELI2|DUSP4|RPS6KA1|TAB2|FOS|LY96|CD36|	169
GO:0016055	Wnt receptor signaling pathway	24	157	2.81650112220686	8.80353886822303e-06	0.000224749168753459	|PRKAA2|HHEX|ZBED3|CD44|DACT1|WIF1|SFRP4|PITX2|CTNND1|DKK2|TNIK|TLE1|MARK1|WNT11|APCDD1|WNT5B|MITF|CD24|TGFB1I1|CELSR2|LRP4|SOST|LEF1|WNT5A|	170
GO:0050900	leukocyte migration	19	107	3.271659987361	9.30526858781188e-06	0.000235302975159917	|JAM2|FYN|PROS1|COL1A1|COL1A2|CAV1|ITGA5|ITGA4|SLC7A11|THBD|F2RL1|MERTK|GRB14|PODXL|FN1|CXADR|GAS6|ATP1B1|JAM3|	171
GO:0040007	growth	10	32	5.75769109617808	9.32537136578472e-06	0.000235302975159917	|BMP7|INHBA|ST6GAL2|BMP8B|GDF11|INHBB|INHBE|SEPP1|BMP2|BCL2L1|	172
GO:0038123	toll-like receptor TLR1:TLR2 signaling pathway	15	71	3.89252355797954	1.01949715774725e-05	0.000254288371530061	|RPS6KA1|MAP3K1|IRAK4|CD36|RPS6KA5|MEF2C|DUSP4|DUSP6|FOS|TAB2|RPS6KA2|PELI2|NFKBIA|LY96|IRAK2|	173
GO:0038124	toll-like receptor TLR6:TLR2 signaling pathway	15	71	3.89252355797954	1.01949715774725e-05	0.000254288371530061	|IRAK2|NFKBIA|DUSP4|PELI2|RPS6KA2|DUSP6|IRAK4|RPS6KA5|RPS6KA1|LY96|MEF2C|TAB2|FOS|MAP3K1|CD36|	174
GO:0006766	vitamin metabolic process	13	55	4.35490817456378	1.16474930150894e-05	0.000288857826774217	|QPRT|FASN|CYP26B1|ENPP1|CYP24A1|TPK1|MOCOS|NAMPT|GSTO2|CYB5A|SLC2A3|SLC25A16|GPHN|	175
GO:0060348	bone development	7	15	8.59815203695926	1.20246453936964e-05	0.00029651682391274	|SULF2|SH3PXD2B|NPR2|SULF1|PAPSS2|FGFR2|PTGER4|	176
GO:0002755	MyD88-dependent toll-like receptor signaling pathway	16	81	3.63942943363355	1.25528442597128e-05	0.000307792904447196	|MEF2C|DUSP6|LY96|FOS|NFKBIA|PELI2|IRAK2|IRAK4|CD36|RPS6KA5|TNIP1|TAB2|MAP3K1|RPS6KA1|DUSP4|RPS6KA2|	177
GO:0030514	negative regulation of BMP signaling pathway	10	33	5.5832156084151	1.27287561525085e-05	0.000310352818549926	|WNT5A|SOST|SMAD6|BMPER|CAV1|HTRA1|SFRP1|HIPK2|FZD1|FSTL3|	178
GO:0034134	toll-like receptor 2 signaling pathway	15	73	3.78587907693901	1.46299664157187e-05	0.000354715386839213	|FOS|RPS6KA2|PELI2|MEF2C|NFKBIA|IRAK4|IRAK2|CD36|LY96|TAB2|MAP3K1|RPS6KA1|DUSP6|RPS6KA5|DUSP4|	179
GO:0048565	digestive tract development	8	21	7.01889962200756	1.60091483086452e-05	0.000383865766074697	|COL3A1|CYP1A1|FGFR2|TGFBR2|RB1|KIT|NKX2-2|FOXF1|	180
GO:0060412	ventricular septum morphogenesis	8	21	7.01889962200756	1.60091483086452e-05	0.000383865766074697	|HEY1|WNT11|PITX2|ZFPM2|HES1|HEY2|SOX11|SOX4|	181
GO:0007417	central nervous system development	19	111	3.1537623301588	1.62115367057589e-05	0.000386582798368097	|PAX6|POU3F3|ID3|PTEN|PTPRZ1|RCAN2|TIMP2|JARID2|NPTX1|TP53|TAGLN3|DCLK1|ALDH3A2|ZBTB16|GPR124|NDN|DRP2|B3GNT5|CHD7|	182
GO:0001569	patterning of blood vessels	10	34	5.41900338463819	1.715529727167e-05	0.000406009022960458	|NRP1|ENG|EDNRA|EDN1|PITX2|ACVR1|FOXC2|SEMA5A|TGFBR2|LEF1|	183
GO:0048592	eye morphogenesis	4	4	18.4246115077698	1.73141470621856e-05	0.000406009022960458	|NIPBL|GAS1|COL5A1|COL5A2|	184
GO:0007409	axonogenesis	15	74	3.73471854887227	1.74335082133904e-05	0.000406009022960458	|FZD7|ADCY1|ATL1|SFRP4|FZD1|SLITRK5|FZD8|MAP2|PARD6B|POU4F1|MAP1B|PTPRZ1|FGFR2|NUMB|CNTN4|	185
GO:0042472	inner ear morphogenesis	13	57	4.20210437896505	1.77523753514866e-05	0.000406009022960458	|SOBP|TFAP2A|PRRX1|ROR2|COL11A1|CHD7|DLX6|ZIC1|FGFR2|FZD3|FOXG1|INSIG1|GATA2|	186
GO:0006633	fatty acid biosynthetic process	12	49	4.51214975700486	1.78978528804758e-05	0.000406009022960458	|SCD|MSMO1|ACSL3|PRKAA2|CH25H|PTPLAD2|HSD17B12|FADS2|MGLL|PRKAG2|LPL|FASN|	187
GO:0040036	regulation of fibroblast growth factor receptor signaling pathway	5	7	13.1604367912642	1.79654712085848e-05	0.000406009022960458	|DUSP6|RUNX2|SULF1|HHIP|FGFR2|	188
GO:0060687	regulation of branching involved in prostate gland morphogenesis	5	7	13.1604367912642	1.79654712085848e-05	0.000406009022960458	|ESR1|HOXD13|SFRP1|BMP7|FGFR2|	189
GO:0051260	protein homooligomerization	23	153	2.7697128410373	1.83320643149028e-05	0.000406009022960458	|TGM2|CAV1|DGKD|LNX1|KCTD12|ATL1|SCUBE3|SOD2|EHD3|ANGPTL4|FAS|BCL10|STOM|AKR1C1|SLC1A1|KCTD21|SYT1|COLEC12|HMOX1|KCNG3|KCTD10|CRYAB|KCNB1|	190
GO:0002063	chondrocyte development	6	11	10.0497880951472	1.85229922917444e-05	0.000406009022960458	|MSX2|SULF1|FGF18|COL11A1|RUNX2|SULF2|	191
GO:0008610	lipid biosynthetic process	6	11	10.0497880951472	1.85229922917444e-05	0.000406009022960458	|ACSS2|ACSL1|PRKAA2|CLN8|FDFT1|ACSL4|	192
GO:0016331	morphogenesis of embryonic epithelium	6	11	10.0497880951472	1.85229922917444e-05	0.000406009022960458	|ALDH1A2|FGFR2|TGFB1I1|VEGFC|LAMA5|JAG2|	193
GO:0033628	regulation of cell adhesion mediated by integrin	6	11	10.0497880951472	1.85229922917444e-05	0.000406009022960458	|EFNA1|LPXN|ITGB1BP1|PTK2|PLAU|EPHA2|	194
GO:0035136	forelimb morphogenesis	6	11	10.0497880951472	1.85229922917444e-05	0.000406009022960458	|ZBTB16|SALL3|NIPBL|HOXD10|FMN1|SALL1|	195
GO:0045778	positive regulation of ossification	6	11	10.0497880951472	1.85229922917444e-05	0.000406009022960458	|BMP2|SOX11|NIPBL|TGFB2|ZBTB16|WNT5A|	196
GO:0060174	limb bud formation	6	11	10.0497880951472	1.85229922917444e-05	0.000406009022960458	|GJA1|PLXNA2|FGFR2|SEMA3C|SOX11|SOX4|	197
GO:0060384	innervation	6	11	10.0497880951472	1.85229922917444e-05	0.000406009022960458	|SULF2|SULF1|GABRA5|POU4F1|GABRB2|SERPINE2|	198
GO:0000165	MAPK cascade	14	66	3.90825092589057	1.98890359110016e-05	0.000431592079268734	|TGFA|PPM1L|IL31RA|DOK5|EGFR|MEF2C|MAP3K5|NRG1|PAK1|DUSP4|FGFR3|NF1|CAV1|FGF13|	199
GO:0001843	neural tube closure	14	66	3.90825092589057	1.98890359110016e-05	0.000431592079268734	|PAX3|SALL1|PTCH1|PRICKLE1|BCL10|LMO4|SFRP1|DLC1|ZIC2|ALX1|LHX2|WNT5A|FZD3|ZIC5|	200
GO:0051091	positive regulation of sequence-specific DNA binding transcription factor activity	15	75	3.68492230155397	2.07044094015189e-05	0.000447050431853691	|IL6|HIPK2|HDAC5|TNFRSF11A|FZD1|CYTL1|PPAP2B|ZIC2|ESR1|CEBPG|PTEN|PYCARD|ANXA3|KIT|NKX2-2|	201
GO:0007528	neuromuscular junction development	9	28	5.92219655606888	2.16645462512516e-05	0.000465465993715009	|TNC|FGFR2|COL4A1|NEDD4|PDZRN3|DOK7|PAK1|CHRNA1|COL4A5|	202
GO:0019369	arachidonic acid metabolic process	12	50	4.42190676186476	2.23899844312393e-05	0.000478682425771322	|AKR1C3|PLA2G4A|CYP1A1|GPX4|MGLL|PTGDS|PTGIS|CYP1B1|PTGS1|PTGES|CYP2U1|PLA2G4C|	203
GO:0043687	post-translational protein modification	26	188	2.54808457022349	2.31809145393307e-05	0.00049316259363086	|ALG9|GALNT10|GALNT15|GALNT4|GAS6|ARSJ|TUSC3|MGAT4A|PIGB|GALNT5|MUC15|GALNT6|MAN1A1|PROS1|GALNT1|GALNT7|EDEM3|B3GNT5|UAP1|SEC24D|MAN1C1|C1GALT1|GCNT1|GFPT2|PLAUR|ST8SIA2|	204
GO:0045666	positive regulation of neuron differentiation	14	67	3.84991882251907	2.38930364627934e-05	0.000499882415420832	|BMP2|BDNF|TIMP2|NKX2-2|FEZ1|BMP7|IL6|NCOA1|MEF2C|SOX11|SALL1|CDON|TCF12|IRX3|	205
GO:0010718	positive regulation of epithelial to mesenchymal transition	8	22	6.69985873009813	2.39574982505836e-05	0.000499882415420832	|WWTR1|TGFB2|BAMBI|LEF1|COL1A1|SMAD3|BMP2|TGFB1I1|	206
GO:0048844	artery morphogenesis	8	22	6.69985873009813	2.39574982505836e-05	0.000499882415420832	|FOXC2|ENG|WNT11|HOXA13|CHD7|HES1|NF1|PRRX1|	207
GO:0055072	iron ion homeostasis	8	22	6.69985873009813	2.39574982505836e-05	0.000499882415420832	|SFXN3|BDH2|SOD2|FECH|STEAP2|STEAP1|FBXL5|HMOX1|	208
GO:0008544	epidermis development	15	76	3.63643648179668	2.45087396157911e-05	0.000508937463792025	|CTGF|PTHLH|KRT31|PTCH1|CRABP2|ATP2C1|KRT34|FABP5|ALDH3A2|BNC1|EMP1|KRT14|LAMB3|SATB1|DSP|	209
GO:0006469	negative regulation of protein kinase activity	13	59	4.05966016272895	2.65142321625883e-05	0.000547960798026825	|GADD45G|WWTR1|THY1|PRKAG2|DEPTOR|FABP4|RB1|DNAJC3|ITGB1BP1|HSPB1|NF1|PPM1E|IL6|	210
GO:0043525	positive regulation of neuron apoptotic process	11	43	4.71327271128996	2.692010183229e-05	0.000553712047166533	|EGR1|TFAP2A|NR3C1|CDK5R1|TGFB2|NF1|TP53|ITGA1|BCL2L11|PCSK9|NQO1|	211
GO:0045444	fat cell differentiation	12	51	4.33520270771055	2.78377691347236e-05	0.000569886405871228	|CLIP3|ID4|NIPBL|CREB5|HMGA2|WNT5B|RUNX1T1|INHBB|EGR2|FOXO1|PTK2|CCND1|	212
GO:0051897	positive regulation of protein kinase B signaling cascade	14	68	3.79330236924673	2.85925031334571e-05	0.000582589030982178	|ITGB1BP1|AKR1C2|PTK2|GAS6|NOX4|PTPRJ|HBEGF|NRG1|EGFR|IGFBP5|HPSE|AKR1C3|THBS1|IL6|	213
GO:0006024	glycosaminoglycan biosynthetic process	10	36	5.11794764104718	3.01007711294194e-05	0.000607615566054327	|SDC1|HS2ST1|HS6ST2|GALNT5|HS3ST1|GCNT2|SDC2|PDGFRB|XYLT1|HS3ST3B1|	214
GO:0009953	dorsal/ventral pattern formation	10	36	5.11794764104718	3.01007711294194e-05	0.000607615566054327	|HOXD11|LHX2|BMPR1B|PTCH1|EN1|DUSP6|HHIP|FOXG1|EDN1|LRP4|	215
GO:0009636	response to toxic substance	14	69	3.73832697259098	3.40887677426899e-05	0.000684931722237381	|DHRS2|FAS|CPS1|CYP1B1|SDC1|MGMT|NQO1|SCN8A|FOS|SLC7A11|PDGFRB|CDKN1A|SCN9A|ERCC6|	216
GO:0001944	vasculature development	8	23	6.40856052444169	3.49841698447224e-05	0.000696473840027959	|FZD7|SFRP1|ZFAND5|FZD1|TCF21|FZD8|SFRP4|FZD3|	217
GO:0071320	cellular response to cAMP	8	23	6.40856052444169	3.49841698447224e-05	0.000696473840027959	|IGFBP5|SLC8A1|SLC8A3|NOX4|EGR1|STC1|WT1|CPS1|	218
GO:0060445	branching involved in salivary gland morphogenesis	6	12	9.21230575388492	3.53353581373328e-05	0.000700253216054906	|FGFR2|TGM2|LAMA1|BMP7|LAMA5|IL6|	219
GO:0043010	camera-type eye development	10	37	4.97962473182969	3.92458130236548e-05	0.00077421285692119	|CYP1A1|PITX2|CHD7|FOXC2|MITF|MAB21L2|GAS1|WT1|MAP3K1|DIXDC1|	220
GO:0006334	nucleosome assembly	18	108	3.07076858462831	4.04948292297081e-05	0.000791274645094884	|H2BFS|HIST1H2BC|HIST1H2AB|HIST1H2BH|NAP1L2|HIST2H2AA3|HIST1H2AC|HIST1H1C|CENPQ|HIST3H2A|NAP1L3|HIST1H4A|HIST1H2AD|NAP1L5|HIST1H2AG|HIST1H2BD|HIST1H2BK|HIST2H2BE|	221
GO:0007219	Notch signaling pathway	18	108	3.07076858462831	4.04948292297081e-05	0.000791274645094884	|JAG2|FOXC2|HEY2|ITCH|DTX4|DLL1|HEY1|HDAC9|ZNF423|NEURL1B|NUMB|RBPJ|TMEM100|HDAC5|HES1|TLE1|APH1B|BMP2|	222
GO:0060325	face morphogenesis	9	30	5.52738345233095	4.06576603355205e-05	0.000791274645094884	|MMP2|TWIST2|PAX9|TFAP2A|ASPH|COL1A1|LEF1|TGFB2|NIPBL|	223
GO:0016525	negative regulation of angiogenesis	12	53	4.17161015270261	4.22908129136047e-05	0.000815742791311309	|COL4A3|SULF1|THBS1|HHEX|MEG3|COL4A2|PML|NPPB|SERPINF1|THBS2|NF1|PF4|	224
GO:0043627	response to estrogen stimulus	12	53	4.17161015270261	4.22908129136047e-05	0.000815742791311309	|TGFBR2|GAL|CAV1|SMAD6|HMOX1|GATA6|CA2|CD24|KRT19|MMP14|CCND1|ESR1|	225
GO:0009952	anterior/posterior pattern specification	16	89	3.31228970926199	4.37365487958941e-05	0.000839896556522921	|EMX2|HHEX|ALDH1A2|ZBTB16|PCSK5|HOXB9|HOXC13|CDON|HOXB3|MSX2|HOXD11|BARX1|HOXD10|ALX1|HOXD13|HIPK2|	226
GO:0035313	wound healing, spreading of epidermal cells	5	8	11.5153821923562	4.57511680435595e-05	0.000874713961713869	|AJUBA|MSX2|COL5A1|HBEGF|ITGA5|	227
GO:0051591	response to cAMP	10	38	4.84858197572891	5.06766459548671e-05	0.000964634401070716	|PLA2G5|ALDH3A1|PDE3A|CDO1|MMP19|PLAT|COL1A1|SDC1|SPARC|FOS|	228
GO:0006470	protein dephosphorylation	18	110	3.01493642854416	5.23103292878847e-05	0.000991383533228906	|DUSP4|PPM1L|PTPRZ1|DUSP6|PPP2R3A|DUSP15|TPTE|PTPN22|DUSP5|PTPRK|DUSP16|PTPN12|NCEH1|PPP6C|PTPN9|PTPN4|PTEN|PTPRR|	229
GO:0032956	regulation of actin cytoskeleton organization	9	31	5.34908076032028	5.45333461049157e-05	0.00102902053084928	|PAK1|EFNA5|EPHA5|DLC1|PDGFRB|GPM6B|LRP1|CDK5R1|DIXDC1|	230
GO:0010800	positive regulation of peptidyl-threonine phosphorylation	6	13	8.50366684973993	6.25957945559544e-05	0.00117097305333122	|PRKAG2|WNK3|EGF|WNT5A|GCG|BMP7|	231
GO:0051482	elevation of cytosolic calcium ion concentration involved in phospholipase C-activating G-protein coupled signaling pathway	6	13	8.50366684973993	6.25957945559544e-05	0.00117097305333122	|TGM2|AGTR1|F2R|EDN1|LPAR1|EDNRA|	232
GO:0042542	response to hydrogen peroxide	10	39	4.72425936096663	6.48447388150347e-05	0.00120783762428005	|HMOX1|CRYAB|ADAM9|MB|PDGFRB|SOD2|SDC1|FKBP1B|COL1A1|SLC8A1|	233
GO:0000188	inactivation of MAPK activity	8	25	5.89587568248635	6.99981073984074e-05	0.00129273100471952	|RGS4|DUSP4|DUSP5|RGS3|DUSP16|SPRED1|CAV1|DUSP6|	234
GO:0009267	cellular response to starvation	8	25	5.89587568248635	6.99981073984074e-05	0.00129273100471952	|EIF2AK4|SFRP1|PCSK9|GAS6|FOXO1|AKR1C3|INHBB|CAV1|	235
GO:0071560	cellular response to transforming growth factor beta stimulus	9	32	5.18192198656027	7.22234231767497e-05	0.00132817651096226	|NOX4|COL1A1|WNT5A|COL4A2|LIMS1|PDE3A|ANKRD1|SFRP1|MEF2C|	236
GO:0002076	osteoblast development	7	19	6.78801476602047	7.76646838428442e-05	0.00142221404167909	|HDAC5|HEY1|SMAD3|RUNX2|MSX2|SATB2|PTHLH|	237
GO:0008543	fibroblast growth factor receptor signaling pathway	22	156	2.59834264853164	7.81117483332878e-05	0.00142439070490113	|PRKCE|EGFR|EREG|FGFR2|ADCY7|PRKACB|FGF5|PTEN|KIT|FYN|MDM2|PDGFRB|FGF18|HBEGF|CTGF|FGF1|NRG1|FOXO1|EGF|ADCY1|FGFR3|IRS2|	238
GO:0034146	toll-like receptor 5 signaling pathway	13	65	3.68492230155397	7.93659216413039e-05	0.00143520041634691	|RPS6KA2|IRAK4|RPS6KA1|IRAK2|MAP3K1|MEF2C|DUSP4|TAB2|RPS6KA5|PELI2|NFKBIA|FOS|DUSP6|	239
GO:0034166	toll-like receptor 10 signaling pathway	13	65	3.68492230155397	7.93659216413039e-05	0.00143520041634691	|RPS6KA2|TAB2|PELI2|DUSP4|RPS6KA5|MEF2C|MAP3K1|IRAK2|FOS|IRAK4|RPS6KA1|NFKBIA|DUSP6|	240
GO:0006767	water-soluble vitamin metabolic process	11	48	4.22230680386392	8.23094413853342e-05	0.00146705800874169	|GSTO2|QPRT|GPHN|CYB5A|SLC2A3|TPK1|FASN|NAMPT|SLC25A16|MOCOS|ENPP1|	241
GO:0030204	chondroitin sulfate metabolic process	11	48	4.22230680386392	8.23094413853342e-05	0.00146705800874169	|CSPG5|CHSY3|SDC2|VCAN|BGN|CSGALNACT1|DCN|DSE|SDC1|CHST15|CHST13|	242
GO:0044539	long-chain fatty acid import	4	5	14.7396892062159	8.28177908160629e-05	0.00146705800874169	|ACSL3|ACSL1|CD36|SLC27A2|	243
GO:0045110	intermediate filament bundle assembly	4	5	14.7396892062159	8.28177908160629e-05	0.00146705800874169	|NEFH|KRT14|PKP1|PKP2|	244
GO:0061045	negative regulation of wound healing	4	5	14.7396892062159	8.28177908160629e-05	0.00146705800874169	|HMGCR|SMAD3|SERPINE1|CASK|	245
GO:0035019	somatic stem cell maintenance	9	33	5.02489404757359	9.45339233108401e-05	0.0016543436579397	|GATA2|ZHX2|FGFR3|SOX4|HES1|KLF10|HMGA2|SFRP1|TFAP2C|	246
GO:0042059	negative regulation of epidermal growth factor receptor signaling pathway	9	33	5.02489404757359	9.45339233108401e-05	0.0016543436579397	|EGF|PTPRJ|STAM2|SPRY1|ZFYVE28|ITGA1|EGFR|TFAP2A|EPS15L1|	247
GO:0045668	negative regulation of osteoblast differentiation	9	33	5.02489404757359	9.45339233108401e-05	0.0016543436579397	|SFRP1|PTCH1|HDAC5|SEMA4D|SMAD3|TWIST2|IGFBP5|ID1|ID3|	248
GO:0043392	negative regulation of DNA binding	8	26	5.66911123315995	9.62999899292975e-05	0.00167848175218133	|TWIST2|HMGA2|ID1|HMOX1|NFKBIA|NFIB|IFI16|LEF1|	249
GO:0014912	negative regulation of smooth muscle cell migration	5	9	10.2358952820944	9.83121964377559e-05	0.00168646218395202	|IGFBP3|SLIT2|LRP1|IGFBP5|SERPINE1|	250
GO:0016126	sterol biosynthetic process	5	9	10.2358952820944	9.83121964377559e-05	0.00168646218395202	|PRKAG2|CH25H|C14orf1|EBP|DHCR7|	251
GO:0032836	glomerular basement membrane development	5	9	10.2358952820944	9.83121964377559e-05	0.00168646218395202	|SULF1|SULF2|COL4A4|COL4A3|WT1|	252
GO:0035137	hindlimb morphogenesis	5	9	10.2358952820944	9.83121964377559e-05	0.00168646218395202	|SALL1|PTCH1|FMN1|HOXD10|SALL3|	253
GO:0035335	peptidyl-tyrosine dephosphorylation	11	49	4.13613727725445	0.000100954901215688	0.00172497744596884	|PTPRF|TPTE|EYA2|PTPN22|PTPRK|PTPRG|PTPRJ|PTPN9|PTEN|DUSP5|DUSP6|	254
GO:0008299	isoprenoid biosynthetic process	6	14	7.8962620747585	0.000104495056116662	0.0017784648766522	|HMGCS1|MVD|FDPS|IDI1|FDFT1|HMGCR|	255
GO:0035666	TRIF-dependent toll-like receptor signaling pathway	14	76	3.39400738301023	0.000106126624455628	0.00179917793022432	|TICAM2|DUSP6|RPS6KA1|BIRC3|RPS6KA5|TAB2|DUSP4|RPS6KA2|FOS|UBE2D3|MEF2C|NFKBIA|IRAK2|LY96|	256
GO:0050731	positive regulation of peptidyl-tyrosine phosphorylation	13	67	3.57492462091057	0.000110821262437631	0.00187145633844092	|SEMA4D|SYK|EFNA5|ITGA5|CD44|IL6|EFNA1|PPAP2B|CD36|TP53|NRP1|IL6R|HGF|	257
GO:0002040	sprouting angiogenesis	7	20	6.44861402771945	0.000113880321645943	0.00190092536901305	|GPR124|LEF1|THBS1|PGF|CDH13|CCBE1|PARVA|	258
GO:0006796	phosphate-containing compound metabolic process	7	20	6.44861402771945	0.000113880321645943	0.00190092536901305	|ENPP2|ENPP1|PPA2|IMPA2|ACYP1|SLC20A1|ACYP2|	259
GO:0055007	cardiac muscle cell differentiation	7	20	6.44861402771945	0.000113880321645943	0.00190092536901305	|SIK1|ACADM|NRG1|GATA6|SLC9A1|BMP2|FOXP1|	260
GO:0003007	heart morphogenesis	9	34	4.87710304617437	0.000122390228684941	0.00201628599003937	|PTK2|NIPBL|TGFB2|COL5A1|DLC1|CHD7|ALDH1A2|SLC8A1|PTCH1|	261
GO:0042552	myelination	9	34	4.87710304617437	0.000122390228684941	0.00201628599003937	|EGR2|LPAR1|MPDZ|NFASC|NAB1|SERINC5|SCN8A|JAM3|QKI|	262
GO:0006921	cellular component disassembly involved in execution phase of apoptosis	11	50	4.05341453170937	0.000123114236718994	0.00201628599003937	|MST4|PKP1|VIM|OCLN|DSP|PTK2|SATB1|DSG2|GSN|BCL10|CASP6|	263
GO:0010923	negative regulation of phosphatase activity	11	50	4.05341453170937	0.000123114236718994	0.00201628599003937	|MYO1D|SH3RF2|CCDC8|SPOCD1|FARP1|CSRNP3|SH2D4A|SYTL2|ELFN2|SPRED1|GPATCH2|	264
GO:0051592	response to calcium ion	11	50	4.05341453170937	0.000123114236718994	0.00201628599003937	|NPPB|SPARC|SDC1|PTGES|THBS1|NEDD4|CCND1|S100A16|IL6|CAV1|ADAM9|	265
GO:0017148	negative regulation of translation	10	42	4.38681226375472	0.000129301774568135	0.00210175918211875	|FXR1|GIGYF2|NANOS1|IGF2BP1|EIF2AK4|IGFBP5|WT1|DAPK1|SAMD4A|IGF2BP3|	266
GO:0071363	cellular response to growth factor stimulus	10	42	4.38681226375472	0.000129301774568135	0.00210175918211875	|FEZ1|FYN|PAX9|SFRP1|EGR1|MSX2|IBSP|MDM2|SPARC|GAS6|	267
GO:0030307	positive regulation of cell growth	13	68	3.52235220001482	0.000130257151000435	0.00210294735436059	|LEF1|SFRP1|MMP14|RPS6KA1|ACSL4|SPHK1|TAF9B|NRG1|N6AMT1|TGFB2|HBEGF|PTK2|SLC9A1|	268
GO:0042517	positive regulation of tyrosine phosphorylation of Stat3 protein	8	27	5.45914415045032	0.000130343971963825	0.00210294735436059	|HES1|KIT|IL6R|FGFR3|IL6|CRLF1|IL31RA|IL24|	269
GO:0042475	odontogenesis of dentin-containing tooth	12	59	3.7473786117498	0.000131174328157142	0.00210850586741481	|BMP2|BCL2L11|RUNX2|DLX2|LRP4|LAMA5|PITX2|JAG2|CA2|LEF1|LHX8|BMP7|	270
GO:0007605	sensory perception of sound	18	118	2.81053395881235	0.000136174710465998	0.00218080532628203	|MAP1A|THRB|NAV2|COCH|COL11A1|GABRA5|NIPBL|CLIC5|EYA4|TFAP2A|COL1A1|PAX3|CHD7|SCN8A|SOBP|GABRB2|COL4A3|SLC26A4|	271
GO:0006366	transcription from RNA polymerase II promoter	36	329	2.0160669127043	0.000139891922108514	0.00223209905129026	|SRSF3|ZSCAN18|ALX1|GATA6|TCFL5|CREB5|PAX6|FOS|MAF|TFAP2A|PLAGL1|MEF2C|KDM5A|GLIS1|POU2F2|RUNX3|AFF4|NFE2L3|NR3C1|NFIB|EPAS1|KLF5|ETV1|LEF1|TGFB1I1|PAX3|NFIC|PBX4|HOXD13|SUPT16H|NKX3-2|LMO4|EGR1|EGR2|ERCC6|PIR|	272
GO:0002756	MyD88-independent toll-like receptor signaling pathway	14	78	3.30698155267664	0.000142809900086292	0.00225918049728422	|MEF2C|FOS|LY96|UBE2D3|RPS6KA1|IRAK2|RPS6KA2|RPS6KA5|TAB2|BIRC3|DUSP6|DUSP4|NFKBIA|TICAM2|	273
GO:0006919	activation of cysteine-type endopeptidase activity involved in apoptotic process	14	78	3.30698155267664	0.000142809900086292	0.00225918049728422	|SMAD3|EGLN3|F2R|PML|TPD52L1|MAP3K5|IFI27|FAS|COL4A3|BCL2L11|PYCARD|SNCA|HIP1|DLC1|	274
GO:0007156	homophilic cell adhesion	20	140	2.63208735825283	0.000143150837961558	0.00225918049728422	|PCDH10|CELSR2|CDH4|PCDH9|PCDH20|CDH11|AMIGO2|PCDH7|FAT3|CDH18|CDH2|CADM1|FAT1|PCDHB16|DSG2|CDH13|DSC2|PCDH19|CADM3|CDH12|	275
GO:0006112	energy reserve metabolic process	16	98	3.00809983800324	0.000148109138655619	0.00232055473561512	|ACLY|KCNB1|GCG|GNG4|GFPT2|GNG11|PRKACB|FASN|PRKAA2|MARCKS|ADCY1|GNAS|SNAP25|ADCY7|PRKAG2|RAPGEF4|	276
GO:0016568	chromatin modification	16	98	3.00809983800324	0.000148109138655619	0.00232055473561512	|EYA4|HDAC5|CBX7|JMJD1C|TET1|SS18L1|HLTF|MTF2|KDM5A|NR3C1|HDAC8|DPF3|CBX2|CHD9|CHD7|MBTD1|	277
GO:0031175	neuron projection development	13	69	3.47130361740591	0.000152581954256697	0.0023570441035796	|MAP2|PHGDH|PPP1R9A|CDK5R1|LAMB1|BLOC1S2|GDNF|NEDD4|EFHD1|RB1|IL6|CNTN4|PRICKLE2|	278
GO:0035023	regulation of Rho protein signal transduction	13	69	3.47130361740591	0.000152581954256697	0.0023570441035796	|ARHGEF28|KALRN|PLEKHG1|SPATA13|ARHGEF26|RASGRF2|PLEKHG4|PLEKHG4B|TIAM1|NET1|ARHGEF3|FARP1|ARHGEF39|	279
GO:0071222	cellular response to lipopolysaccharide	13	69	3.47130361740591	0.000152581954256697	0.0023570441035796	|SERPINE1|MEF2C|CD36|TNFSF4|IL8|IL24|TICAM2|PYCARD|WNT5A|ABCA1|ANKRD1|ADAM9|TSPO|	280
GO:0005975	carbohydrate metabolic process	36	331	2.00388523951575	0.000152610459240983	0.0023570441035796	|HPSE|GALNT4|HS3ST1|HHIPL2|PFKP|CHSY3|CSGALNACT1|CD44|CSPG5|SDC2|NUP210|NUP153|SLC9A1|ST8SIA2|HS6ST2|DCN|CHST1|BGN|GALNT7|HHIP|HAS3|CHST2|HS3ST3B1|UGP2|VCAN|ALDH2|SLC2A8|DSE|SDC1|PRKACB|HS2ST1|CHST15|SLC2A3|CHST13|GYG2|GALC|	281
GO:0001658	branching involved in ureteric bud morphogenesis	10	43	4.28479337389996	0.000160326523882029	0.00245871771607069	|PTCH1|WT1|SALL1|TCF21|GDNF|PGF|BMP2|CD44|LAMA5|HOXD11|	282
GO:0014070	response to organic cyclic compound	10	43	4.28479337389996	0.000160326523882029	0.00245871771607069	|TAF9B|NPPB|DUSP6|CYP1A1|PTGES|SFRP1|CD83|SLC9A1|ACSL3|ACSL1|	283
GO:0034138	toll-like receptor 3 signaling pathway	14	79	3.26512102669339	0.000164974915118808	0.00252109553385784	|TICAM2|BIRC3|IRAK2|TAB2|RPS6KA1|UBE2D3|LY96|RPS6KA5|RPS6KA2|DUSP4|NFKBIA|DUSP6|FOS|MEF2C|	284
GO:0017157	regulation of exocytosis	6	15	7.36984460310794	0.000166141996598638	0.00253002198329154	|RALA|RAPGEF4|PCLO|RAB3B|RAB27B|SYT1|	285
GO:0051496	positive regulation of stress fiber assembly	8	28	5.26417471650567	0.000173815742248854	0.00263762350125883	|CTGF|WNT11|SFRP1|SMAD3|NOX4|ITGB1BP1|PPM1E|PAK1|	286
GO:0006911	phagocytosis, engulfment	5	10	9.21230575388492	0.000187796808007038	0.00277223859438961	|ELMO1|ABCA1|VAMP7|GULP1|DOCK1|	287
GO:0030194	positive regulation of blood coagulation	5	10	9.21230575388492	0.000187796808007038	0.00277223859438961	|CD36|SERPINE1|F2R|THBS1|HPSE|	288
GO:0035413	positive regulation of catenin import into nucleus	5	10	9.21230575388492	0.000187796808007038	0.00277223859438961	|DACT1|EGF|BAMBI|SMAD3|EGFR|	289
GO:0040037	negative regulation of fibroblast growth factor receptor signaling pathway	5	10	9.21230575388492	0.000187796808007038	0.00277223859438961	|SULF1|WNT5A|SPRY1|THBS1|SULF2|	290
GO:0043277	apoptotic cell clearance	5	10	9.21230575388492	0.000187796808007038	0.00277223859438961	|LRP1|CD36|MERTK|TGM2|GAS6|	291
GO:0048935	peripheral nervous system neuron development	5	10	9.21230575388492	0.000187796808007038	0.00277223859438961	|ONECUT2|RUNX3|HOXD10|POU4F1|ETV1|	292
GO:0060314	regulation of ryanodine-sensitive calcium-release channel activity	5	10	9.21230575388492	0.000187796808007038	0.00277223859438961	|JPH2|FKBP1B|JPH3|JPH1|ASPH|	293
GO:0060402	calcium ion transport into cytosol	5	10	9.21230575388492	0.000187796808007038	0.00277223859438961	|JPH2|JPH3|SLC8A3|JPH1|SLC8A1|	294
GO:0043406	positive regulation of MAP kinase activity	10	44	4.18741170631133	0.000197440963242976	0.00290472467957463	|EGFR|AJUBA|PDE5A|TPD52L1|EGF|EDN1|TENM1|NOX4|CD24|PDGFRB|	295
GO:0001974	blood vessel remodeling	9	36	4.60615287694246	0.000199095130889125	0.00291916509479326	|TGFB2|EPAS1|ITGA4|FOXC2|MEF2C|BGN|TGM2|CBS|SEMA3C|	296
GO:0034641	cellular nitrogen compound metabolic process	24	185	2.39021987127825	0.000204820741244606	0.00299300342424778	|PHGDH|CPS1|MTAP|GATM|TST|TDO2|CKMT2|SQRDL|AASS|ASS1|PSMB9|QDPR|CDO1|PCBD1|PSME1|CKMT1A|CBS|NAGS|AGMAT|CKB|NQO1|SAT1|KYNU|PSMA5|	297
GO:0001957	intramembranous ossification	4	6	12.2830743385132	0.00023770275732716	0.00338239333377008	|CTSK|MMP2|COL1A1|FGF18|	298
GO:0007223	Wnt receptor signaling pathway, calcium modulating pathway	4	6	12.2830743385132	0.00023770275732716	0.00338239333377008	|FZD7|WNT5A|ROR2|FZD1|	299
GO:0032330	regulation of chondrocyte differentiation	4	6	12.2830743385132	0.00023770275732716	0.00338239333377008	|CTGF|MAF|PTHLH|SCIN|	300
GO:0032964	collagen biosynthetic process	4	6	12.2830743385132	0.00023770275732716	0.00338239333377008	|COL1A1|COL5A1|SERPINH1|COL3A1|	301
GO:0050881	musculoskeletal movement	4	6	12.2830743385132	0.00023770275732716	0.00338239333377008	|GIGYF2|CHRNA1|CLN8|TSHZ3|	302
GO:0060137	maternal process involved in parturition	4	6	12.2830743385132	0.00023770275732716	0.00338239333377008	|EDNRA|EDN1|CD55|CYP1A1|	303
GO:0072112	glomerular visceral epithelial cell differentiation	4	6	12.2830743385132	0.00023770275732716	0.00338239333377008	|WT1|PROM1|FOXC2|CD24|	304
GO:2000484	positive regulation of interleukin-8 secretion	4	6	12.2830743385132	0.00023770275732716	0.00338239333377008	|PYCARD|F2R|F2RL1|WNT5A|	305
GO:0034162	toll-like receptor 9 signaling pathway	13	72	3.32666596668067	0.000240552036239044	0.00341175110221389	|NFKBIA|TAB2|RPS6KA2|IRAK4|MAP3K1|FOS|DUSP4|DUSP6|MEF2C|RPS6KA1|IRAK2|RPS6KA5|PELI2|	306
GO:0042733	embryonic digit morphogenesis	10	45	4.09435811283774	0.00024157483767722	0.00341509705380825	|GAS1|WNT5A|LMBR1|HOXD11|LRP4|OSR2|SALL1|OSR1|KIAA1715|HOXD13|	307
GO:0007218	neuropeptide signaling pathway	15	92	3.00401274583204	0.000249767153578195	0.00351944625496548	|CELSR2|CPE|PNOC|GPR133|GPR126|GPR56|ELTD1|GPR128|EMR1|GPR124|LPHN1|SCG5|GAL|TENM1|NMU|	308
GO:0030279	negative regulation of ossification	6	16	6.90922931541369	0.000253604489561147	0.00353904657458321	|MEF2C|SOST|SFRP1|LRP4|RBPJ|ENPP1|	309
GO:0048514	blood vessel morphogenesis	6	16	6.90922931541369	0.000253604489561147	0.00353904657458321	|THBS1|SYK|ID1|CDH2|GJA1|NEDD4|	310
GO:0048566	embryonic digestive tract development	6	16	6.90922931541369	0.000253604489561147	0.00353904657458321	|SALL1|RARB|IL8|ALDH1A2|PCSK5|TGFB2|	311
GO:0060070	canonical Wnt receptor signaling pathway	13	73	3.28109520001381	0.000278262619925234	0.00387070439254973	|FZD7|HOXB9|PTEN|WNT5A|CCND1|LEF1|SDC1|SFRP1|FZD3|FZD1|SOX4|WNT11|FZD8|	312
GO:0030513	positive regulation of BMP signaling pathway	8	30	4.91322973540529	0.000296998237008308	0.00411812251954012	|ZNF423|RBPJ|MSX2|SULF1|SOX11|FOXD1|HES1|ENG|	313
GO:0051090	regulation of sequence-specific DNA binding transcription factor activity	12	64	3.45461465770685	0.000299317420377494	0.00413706243451696	|FOXC2|FOXQ1|FOS|FOXD1|SGK1|FOXG1|FOXF1|FOXP1|FOXL2|HMOX1|FOXR1|FOXO1|	314
GO:0043433	negative regulation of sequence-specific DNA binding transcription factor activity	11	55	3.68492230155397	0.000307208272333106	0.00421319070664154	|GAS6|ID3|ESR1|PTHLH|ID1|CEBPG|TNFSF4|SFRP4|RB1|PTCH1|HMOX1|	315
GO:0006493	protein O-linked glycosylation	7	23	5.60749045888647	0.000311893143979765	0.00421319070664154	|TET3|GALNT7|GALNT1|EOGT|GCNT1|TET1|GALNT6|	316
GO:0043542	endothelial cell migration	7	23	5.60749045888647	0.000311893143979765	0.00421319070664154	|GPR124|FAP|PTK2|S100A2|CDH13|PTEN|CYP1B1|	317
GO:0050766	positive regulation of phagocytosis	7	23	5.60749045888647	0.000311893143979765	0.00421319070664154	|GATA2|PTX3|PYCARD|MERTK|GAS6|PTK2|CAMK1D|	318
GO:0006897	endocytosis	17	115	2.72363822288772	0.00031768758788658	0.00421319070664154	|DNM1|USP33|SGIP1|HIP1|AP1S2|DGKD|EHD2|LDLR|EPS15L1|LRP4|STEAP2|STON2|AP1S3|MARCH3|DENND1A|NPC1|EEA1|	319
GO:0009615	response to virus	17	115	2.72363822288772	0.00031768758788658	0.00421319070664154	|IFITM1|OASL|ACTA2|IFIH1|HMGA2|IFI16|TNFSF4|CYP1A1|MEF2C|TRIM22|CLU|DCLK1|IFIT2|HSPB1|OAS2|CCT5|IFIT1|	320
GO:0003199	endocardial cushion to mesenchymal transition involved in heart valve formation	3	3	18.4246115077698	0.000319387037438955	0.00421319070664154	|HEY1|EFNA1|HEY2|	321
GO:0010621	negative regulation of transcription by transcription factor localization	3	3	18.4246115077698	0.000319387037438955	0.00421319070664154	|HEY2|HHEX|ID1|	322
GO:0021782	glial cell development	3	3	18.4246115077698	0.000319387037438955	0.00421319070664154	|SOX11|PHGDH|SOX4|	323
GO:0032651	regulation of interleukin-1 beta production	3	3	18.4246115077698	0.000319387037438955	0.00421319070664154	|S1PR3|F2R|SPHK1|	324
GO:0035910	ascending aorta morphogenesis	3	3	18.4246115077698	0.000319387037438955	0.00421319070664154	|HES1|SOX4|HEY2|	325
GO:0060279	positive regulation of ovulation	3	3	18.4246115077698	0.000319387037438955	0.00421319070664154	|INHBB|INHBA|PLAT|	326
GO:0060486	Clara cell differentiation	3	3	18.4246115077698	0.000319387037438955	0.00421319070664154	|NKX2-1|NFIB|GATA6|	327
GO:0060675	ureteric bud morphogenesis	3	3	18.4246115077698	0.000319387037438955	0.00421319070664154	|HES1|TACSTD2|WNT11|	328
GO:0060688	regulation of morphogenesis of a branching structure	3	3	18.4246115077698	0.000319387037438955	0.00421319070664154	|FGFR2|PGF|GDNF|	329
GO:0045766	positive regulation of angiogenesis	14	84	3.07076858462831	0.000326537899694691	0.00424775331424859	|HSPB1|GATA2|GATA6|PTGIS|SPHK1|WNT5A|PGF|THBS1|FGF1|ANXA3|HMOX1|ANGPTL4|HIPK2|SERPINE1|	330
GO:0008037	cell recognition	5	11	8.37482341262266	0.000328858321103116	0.00424775331424859	|CNTNAP3|VCAN|CSGALNACT1|CADM1|LAMA5|	331
GO:0010906	regulation of glucose metabolic process	5	11	8.37482341262266	0.000328858321103116	0.00424775331424859	|PDK3|IGFBP5|IGFBP3|IGFBP4|PDK1|	332
GO:0030208	dermatan sulfate biosynthetic process	5	11	8.37482341262266	0.000328858321103116	0.00424775331424859	|VCAN|DCN|BGN|DSE|CSPG5|	333
GO:0050860	negative regulation of T cell receptor signaling pathway	5	11	8.37482341262266	0.000328858321103116	0.00424775331424859	|CBLB|THY1|PAWR|PTPRJ|PTPN22|	334
GO:0060173	limb development	5	11	8.37482341262266	0.000328858321103116	0.00424775331424859	|SALL1|MEOX2|CHD7|COMP|SMOC1|	335
GO:2000678	negative regulation of transcription regulatory region DNA binding	5	11	8.37482341262266	0.000328858321103116	0.00424775331424859	|HEY2|LHX2|HEY1|MSX2|SOX11|	336
GO:0000187	activation of MAPK activity	15	95	2.90914918543734	0.000361198072181131	0.00465163095924661	|ADORA2B|WNT5A|TAB2|FPR1|IRAK2|MAP3K5|THBS1|MET|EFNA1|BMP2|KIT|ITGA1|TGFA|HGF|LPAR1|	337
GO:0001523	retinoid metabolic process	11	56	3.61912011759765	0.000363702862207915	0.00465625493210133	|SDC2|LPL|LDLR|AKR1C1|LRP1|DHRS3|RBP1|SDC1|AKR1C3|RDH10|RBP4|	338
GO:0016266	O-glycan processing	11	56	3.61912011759765	0.000363702862207915	0.00465625493210133	|B3GNT5|C1GALT1|GALNT7|GALNT15|GALNT4|GALNT5|GCNT1|GALNT1|GALNT10|MUC15|GALNT6|	339
GO:0009968	negative regulation of signal transduction	6	17	6.50280406156583	0.000373932752641692	0.00475914412453063	|SOCS5|IGFBP3|SOCS2|KIF26A|ACVR1|HHIP|	340
GO:0021510	spinal cord development	6	17	6.50280406156583	0.000373932752641692	0.00475914412453063	|PHGDH|ZIC1|DPYSL2|SOX4|NF1|SOX11|	341
GO:0007162	negative regulation of cell adhesion	8	31	4.75473845361802	0.000381333851235575	0.00483914887240466	|RASA1|LAMB1|LPXN|PODXL|TGFBI|ARHGDIA|CDH13|JAM2|	342
GO:0009725	response to hormone stimulus	9	39	4.25183342486996	0.000386772837658458	0.00487963405650497	|PITX2|MB|NKX2-1|SFRP4|MMP19|BDNF|STEAP2|RERG|FOXC2|	343
GO:0031018	endocrine pancreas development	9	39	4.25183342486996	0.000386772837658458	0.00487963405650497	|ONECUT2|IL6R|HES1|NKX2-2|IL6|SOX4|ANXA1|HNF4G|FOXO1|	344
GO:0008203	cholesterol metabolic process	12	66	3.34992936504906	0.000405820685933521	0.00507568235432704	|CLN8|NSDHL|LRP1|NPC1|LDLR|ABCA1|EBP|PCSK9|SORL1|CH25H|FECH|TNFSF4|	345
GO:0010629	negative regulation of gene expression	12	66	3.34992936504906	0.000405820685933521	0.00507568235432704	|CRYAB|BCL11A|HEY2|MEF2C|CTGF|FYN|ESR1|SLIT2|SFRP1|SOX11|GJA1|CDKN1A|	346
GO:0051384	response to glucocorticoid stimulus	12	66	3.34992936504906	0.000405820685933521	0.00507568235432704	|ALDH3A1|SDC1|PLAT|HNMT|SPARC|CDO1|PTGDS|IGFBP2|IL6|PAPPA|ADAM9|FAS|	347
GO:0009954	proximal/distal pattern formation	7	24	5.37384502309954	0.000419740909054987	0.00523469984281219	|DLX2|LRP4|EN1|HOXD11|HOXD10|ALDH1A2|CYP26B1|	348
GO:0045665	negative regulation of neuron differentiation	10	48	3.83846073078538	0.000426916229755612	0.00528639798887519	|CNTN4|MEIS1|BMP7|NKX2-2|FOXG1|DIXDC1|PAX6|ID4|ZHX2|IRX3|	349
GO:0007603	phototransduction, visible light	11	57	3.5556267822012	0.000428758546563149	0.00528639798887519	|LPL|SDC2|AKR1C1|DHRS3|AKR1C3|LRP1|SDC1|RBP4|RDH10|LDLR|RBP1|	350
GO:0030900	forebrain development	11	57	3.5556267822012	0.000428758546563149	0.00528639798887519	|DIXDC1|NKX2-1|ATRX|SSTR1|ZIC5|MECOM|DLC1|FYN|FOXG1|DCLK1|NR2F1|	351
GO:0042632	cholesterol homeostasis	11	57	3.5556267822012	0.000428758546563149	0.00528639798887519	|CD24|LIPG|PCSK9|MYLIP|DGAT2|ABCA1|AKR1C1|NPC1|CAV1|FABP4|LDLR|	352
GO:0001756	somitogenesis	9	40	4.14553758924822	0.00047517778646849	0.0058421291594143	|FOXF1|LEF1|TP53|PLXNA2|SMAD3|SEMA3C|FOXC2|WNT5A|ROR2|	353
GO:0007268	synaptic transmission	39	384	1.87124960625787	0.000480106164110365	0.005886047322709	|KCNJ2|PNOC|RPS6KA2|NCALD|PCDHB16|GAD1|NOVA1|CHRNA1|KCNJ8|ALDH2|KCNJ6|GABRB2|GABRA5|GRIA3|APBA1|RASGRF2|SNAP25|ATXN3|GRIA1|NTSR1|SYT1|GNG4|MAOA|GNAI2|KCNB1|HTR7|NPTX1|MDM2|SLC1A1|ADCY1|CAV2|ADCY7|PRKACB|KCNG3|KCNJ15|KCNK2|ABAT|NEFL|RPS6KA1|	354
GO:0032480	negative regulation of type I interferon production	8	32	4.60615287694246	0.000484370660588517	0.00590496816560158	|PCBP2|IFIH1|UBE2L6|ISG15|NLRC5|ITCH|UBE2D3|HERC5|	355
GO:0043280	positive regulation of cysteine-type endopeptidase activity involved in apoptotic process	8	32	4.60615287694246	0.000484370660588517	0.00590496816560158	|F2R|CTGF|PYCARD|MAP3K5|FOXL2|FOXQ1|UACA|SOX7|	356
GO:0003094	glomerular filtration	4	7	10.5283494330113	0.000530685805485262	0.0063166656723823	|SULF1|MCAM|SULF2|EDNRA|	357
GO:0006657	CDP-choline pathway	4	7	10.5283494330113	0.000530685805485262	0.0063166656723823	|CHKA|CEPT1|PCYT1A|CHKB|	358
GO:0007435	salivary gland morphogenesis	4	7	10.5283494330113	0.000530685805485262	0.0063166656723823	|EGFR|PAX6|TGFB2|CTNND1|	359
GO:0034109	homotypic cell-cell adhesion	4	7	10.5283494330113	0.000530685805485262	0.0063166656723823	|CXADR|MEGF10|NCAM1|PPAP2B|	360
GO:0048762	mesenchymal cell differentiation	4	7	10.5283494330113	0.000530685805485262	0.0063166656723823	|BMP7|FGFR2|HMGA2|BMP2|	361
GO:0060527	prostate epithelial cord arborization involved in prostate glandular acinus morphogenesis	4	7	10.5283494330113	0.000530685805485262	0.0063166656723823	|FGFR2|HOXD13|SFRP1|ESR1|	362
GO:0071380	cellular response to prostaglandin E stimulus	4	7	10.5283494330113	0.000530685805485262	0.0063166656723823	|GNAS|SFRP1|TNFSF4|PTGER2|	363
GO:0042730	fibrinolysis	6	18	6.14153716925661	0.00053516550001251	0.0063166656723823	|PLAUR|SERPINB2|PLAT|PLAU|PROS1|SERPINE1|	364
GO:0045926	negative regulation of growth	6	18	6.14153716925661	0.00053516550001251	0.0063166656723823	|MT1F|MT1H|MT1E|MT1M|MT1X|MT1G|	365
GO:0001823	mesonephros development	5	12	7.67692146157077	0.00053851758036439	0.0063166656723823	|OSR2|WT1|OSR1|ZBTB16|BMP7|	366
GO:0003148	outflow tract septum morphogenesis	5	12	7.67692146157077	0.00053851758036439	0.0063166656723823	|GATA6|PARVA|ZFPM2|MSX2|FGFR2|	367
GO:0042574	retinal metabolic process	5	12	7.67692146157077	0.00053851758036439	0.0063166656723823	|ALDH1A2|RDH10|AKR1C1|RBP4|AKR1C3|	368
GO:0050710	negative regulation of cytokine secretion	5	12	7.67692146157077	0.00053851758036439	0.0063166656723823	|PTGER4|TNFSF4|SRGN|IL6|LRRC32|	369
GO:0086005	regulation of ventricular cardiac muscle cell action potential	5	12	7.67692146157077	0.00053851758036439	0.0063166656723823	|DSP|PKP2|DSC2|DSG2|ANK2|	370
GO:0048536	spleen development	7	25	5.15889122217556	0.000555751998588099	0.00648377331686116	|BCL2L11|NKX3-2|JARID2|TCF21|BARX1|PITX2|FAS|	371
GO:0048813	dendrite morphogenesis	7	25	5.15889122217556	0.000555751998588099	0.00648377331686116	|FARP1|FYN|DCLK1|DACT1|MAP2|CELSR2|SDC2|	372
GO:0030155	regulation of cell adhesion	9	41	4.04442691633972	0.000579703441936833	0.00672703994119212	|ENG|DLL1|GSN|PTPRJ|LAMA1|JAG2|LAMA4|LAMA5|IL8|	373
GO:0031100	organ regeneration	9	41	4.04442691633972	0.000579703441936833	0.00672703994119212	|GAS6|LPIN1|HGF|CDKN1A|CCND1|PGF|PPAT|TGFBR2|NNMT|	374
GO:0007224	smoothened signaling pathway	10	50	3.68492230155397	0.000607341512803204	0.00702896577484242	|CDON|HES1|TGFBR2|NKX2-2|PTCH1|HIPK2|HHIP|FOXF1|PAX6|NSDHL|	375
GO:0002053	positive regulation of mesenchymal cell proliferation	8	33	4.46657248673208	0.000609118416517375	0.00703078172256758	|PRRX1|FOXF1|IRS2|FOXP1|FGFR2|TGFBR2|WNT5A|GAS1|	376
GO:0006810	transport	36	350	1.89510289794204	0.000612328623243962	0.00704908812965197	|GABRB2|GABRA5|TRPV2|PITPNM3|SEC14L2|ATP1B1|CHRNA1|FEZ1|GABRE|SLC5A3|COPZ2|GJA1|GRIA3|PTGDS|SLC25A27|PITPNC1|ABCC6|SLC35F4|SLC25A16|SLC20A1|SLC35F2|SLC35F5|SLC12A7|GJA3|SLC16A2|NPTX1|SEC14L1|GOSR2|LAPTM4B|AP4M1|BICD1|CLIC5|ABCD3|P2RX5|SMAD3|ABCA8|	377
GO:0006811	ion transport	21	165	2.34495055553434	0.000702308226979663	0.00802374928880498	|PANX3|SLC9A7|SLC38A5|SLC16A10|MCOLN2|STEAP1|SLC8A3|SLC22A23|SLC26A4|GABRE|SLC8A1|SLC9A1|CALHM2|SLC20A1|SLC1A1|FAM26E|SLC38A4|SLC6A15|STEAP2|SLC7A11|SLC12A7|	378
GO:0007416	synapse assembly	9	42	3.94813103737925	0.000702540260310114	0.00802374928880498	|PCDHB16|GPM6A|NRXN2|PTEN|POU4F1|CADM1|NLGN4Y|NRG1|FARP1|	379
GO:0009612	response to mechanical stimulus	9	42	3.94813103737925	0.000702540260310114	0.00802374928880498	|MMP14|PTK2|FOS|TGFBR2|PTGER4|IGFBP2|DCN|IL6|SOST|	380
GO:0009791	post-embryonic development	13	80	2.9939993700126	0.0007142539683288	0.00813612131902097	|SCN9A|ACADM|PLAGL2|SLC8A1|SEMA3C|ZFY|FGFR2|MECOM|NDN|GIGYF2|SEPP1|DHCR7|SOD2|	381
GO:0016049	cell growth	10	51	3.61266892309213	0.000719055231705286	0.00814804100679097	|SLC9A1|TGFB2|EDN1|SOCS5|DGKD|NDNF|EMP1|IL6|IL7R|EMP3|	382
GO:0071300	cellular response to retinoic acid	10	51	3.61266892309213	0.000719055231705286	0.00814804100679097	|WNT5B|ABCA1|FZD7|OSR1|MEF2C|ALDH1A2|COL1A1|WNT5A|CYP26B1|WNT11|	383
GO:0002088	lens development in camera-type eye	7	26	4.96047232901496	0.000725023791251872	0.00819427930737793	|PAX6|CDON|TGFBR2|GJA1|WNT5A|NHS|CRYAB|	384
GO:0019433	triglyceride catabolic process	6	19	5.81829837087469	0.000746319722860049	0.00834800927116652	|CPS1|FABP4|PRKACB|LPL|MGLL|PNPLA3|	385
GO:0044344	cellular response to fibroblast growth factor stimulus	6	19	5.81829837087469	0.000746319722860049	0.00834800927116652	|SFRP1|SNCA|ITGB1BP1|IL8|CPS1|CD44|	386
GO:0048557	embryonic digestive tract morphogenesis	6	19	5.81829837087469	0.000746319722860049	0.00834800927116652	|SOX11|FGFR2|PITX2|FOXF1|TCF21|NIPBL|	387
GO:0051145	smooth muscle cell differentiation	6	19	5.81829837087469	0.000746319722860049	0.00834800927116652	|HEY2|GATA6|ACVR1|FOXF1|MEF2C|TMEM204|	388
GO:0006646	phosphatidylethanolamine biosynthetic process	5	13	7.08638904144994	0.000835968696494663	0.00918507377920718	|CHKB|LPIN1|CEPT1|CHKA|PCYT2|	389
GO:0019371	cyclooxygenase pathway	5	13	7.08638904144994	0.000835968696494663	0.00918507377920718	|PTGS1|AKR1C3|PTGDS|PTGIS|PTGES|	390
GO:0033189	response to vitamin A	5	13	7.08638904144994	0.000835968696494663	0.00918507377920718	|RBP1|CYP1A1|BDNF|PITX2|ALDH1A2|	391
GO:0045921	positive regulation of exocytosis	5	13	7.08638904144994	0.000835968696494663	0.00918507377920718	|RAB27B|NCS1|EXPH5|STXBP5|RAB27A|	392
GO:0048814	regulation of dendrite morphogenesis	5	13	7.08638904144994	0.000835968696494663	0.00918507377920718	|SDC2|LZTS1|NEDD4|SEMA4D|TNIK|	393
GO:0055093	response to hyperoxia	5	13	7.08638904144994	0.000835968696494663	0.00918507377920718	|SOD2|CYP1A1|BDNF|PDGFRB|CDKN1A|	394
GO:0090102	cochlea development	5	13	7.08638904144994	0.000835968696494663	0.00918507377920718	|HES1|GABRA5|HEY2|FGFR3|GABRB2|	395
