# Supplementary material for: Biological analysis of cancer specific microRNAs on function modeling in osteosarcoma
Source: Sci Rep. 2017 Jul 14;7:5382. doi: 10.1038/s41598-017-05819-7 (PMC5511279; doi:10.1038/s41598-017-05819-7)
Supplement: Supplementary file 5 — Table S5 [file 41598_2017_5819_MOESM5_ESM.csv]

Pathway ID	Pathway Name	Diff Gene Counts in Pathway	Gene Amount in Pathway	Enrichment Score	p-value	FDR	Gene Symbols	Rank
05200	Pathways in cancer	81	327	4.56389459366776	5.54704922372524e-31	1.40895050282621e-28	|PTCH1|PTK2|FGF5|CYCS|FAS|RAC2|FGF1|PLD1|MITF|BIRC3|MSH6|PML|BIRC5|PGF|ARNT|MECOM|FOS|TGFBR2|SMAD3|MDM2|PTEN|FZD8|HGF|EPAS1|LAMB3|MET|CBLB|SKP2|LAMA1|FZD1|FZD3|LAMC1|FZD7|RASSF5|TGFB2|PDGFRB|FN1|FOXO1|EGFR|RUNX1T1|FGFR2|LAMA4|FGF13|RB1|COL4A3|LEF1|EGF|BMP2|HHIP|NFKBIA|LAMB1|TP53|TGFA|IL8|RARB|KIT|FGFR3|WNT11|DAPK1|LAMA5|WNT5B|IL6|RALA|CDKN1A|AKT3|E2F2|ZBTB16|BCL2L1|COL4A5|CCND1|ITGA2|COL4A4|VEGFC…	1
04151	PI3K-Akt signaling pathway	79	347	4.19465218764789	1.3512858821359e-27	1.7161330703126e-25	|AKT3|IL6|CREB5|COL3A1|TNC|COL5A2|OSMR|HGF|COL5A1|COL24A1|GNG11|PRKAA2|LAMA1|GNG4|ITGB8|EFNA1|PPP2R2C|EFNA5|COL4A5|COL4A3|LAMA5|TP53|PGF|LPAR1|PPP2R3A|COL4A4|COL4A2|EGFR|EPHA2|FN1|ITGA5|COL1A2|VEGFC|COL4A1|EGF|PDGFRB|MET|COL1A1|COL11A1|F2R|LAMB1|COMP|PTEN|FGFR3|ITGA4|RPS6|BCL2L11|KIT|LAMA4|IBSP|FGFR2|THBS2|FGF13|SYK|CCND1|BCL2L1|LPAR6|PTK2|CCND2|ITGA2|MDM2|FGF18|SPP1|ITGA10|COL6A3|IL6R|CDKN1A|IL7…	2
01100	Metabolic pathways	160	1189	2.47934217093623	7.72057655822134e-26	6.53675481929407e-24	|CEPT1|PLA2G5|AGMAT|CDO1|ADSSL1|ACLY|UROS|LPCAT2|NNMT|SMPD3|ALG9|UGP2|NT5E|C1GALT1|MGLL|NDUFV1|MTAP|EBP|MTHFD2|GALNT10|MAN1C1|AASS|MVD|DGKH|SPTLC3|PNP|CKMT1A|CKMT2|TYRP1|GALNT7|PIK3C2B|POLR2J2|ASS1|PTGES|PIGB|ACSL1|ACSL4|FASN|DGAT2|MAOA|LSS|PFKP|ACSS2|PLD1|PPAT|BDH2|ST6GALNAC3|NSDHL|HSD17B12|GALNT15|GATM|TM7SF2|MGAT4A|QPRT|ENPP1|B3GALT2|NAGS|PTGDS|ALDH2|PTGIS|ST6GAL2|AK5|SGMS2|GALNT5|HYI|TST|CYP5…	3
04510	Focal adhesion	58	206	5.18751197791578	1.40478257846351e-25	8.92036937324329e-24	|COL1A2|FYN|COL6A2|EGF|LAMA5|LAMA4|ITGA2|FN1|ITGA4|COL6A1|DOCK1|PGF|PARVA|COL3A1|COL1A1|ITGB8|COMP|COL4A3|EGFR|CAV2|CAV1|MYL9|CCND2|COL11A1|ITGA5|COL4A2|PDGFRB|LAMB1|LAMC1|CAPN2|COL6A3|TNC|PAK1|COL4A1|ITGA10|AKT3|COL4A4|IBSP|PTEN|PTK2|COL5A1|COL4A5|MET|COL5A2|ITGA1|RAC2|PARVB|BIRC3|HGF|ZYX|VEGFC|THBS1|THBS2|COL24A1|LAMB3|CCND1|SPP1|LAMA1|	4
04512	ECM-receptor interaction	38	87	8.04753146316384	5.98808815028072e-25	3.04194878034261e-23	|COL4A1|IBSP|ITGA5|COL4A3|LAMA1|SDC1|TNC|FN1|LAMC1|ITGB8|ITGA4|CD36|COMP|COL4A2|COL1A2|ITGA2|SV2A|ITGA10|LAMB3|COL1A1|ITGA1|COL4A5|SPP1|COL24A1|COL6A3|THBS1|COL3A1|COL11A1|COL5A2|COL4A4|LAMA4|THBS2|COL6A1|COL5A1|LAMB1|CD44|COL6A2|LAMA5|	5
05205	Proteoglycans in cancer	51	227	4.1394501625386	5.93779891085309e-18	2.51366820559447e-16	|EGFR|PAK1|MRAS|FGF1|CAV1|TGFB2|FGF5|MMP2|CBLB|PLAU|FZD7|CD44|MET|ITGA5|FGF13|SDC2|FGF18|CAV2|SLC9A1|SDC1|HBEGF|MDM2|FAS|ESR1|THBS1|ITGA2|PTK2|FZD8|FZD1|RPS6|TIAM1|FN1|WNT5B|HPSE|HOXD10|DCN|PLAUR|FZD3|TWIST2|PRKACB|CDKN1A|PTCH1|HGF|CCND1|AKT3|TIMP3|PDK1|WNT11|WNT5A|TP53|ANK2|	6
05202	Transcriptional misregulation in cancer	43	180	4.40143497130057	2.34590466039962e-16	8.51228262487862e-15	|UTY|SSX2|TP53|MEF2C|RUNX1T1|PROM1|TGFBR2|MEIS1|MET|IGFBP3|WT1|MAF|GRIA3|KDM6A|HHEX|BIRC3|BCL2L1|IL8|SSX1|CCNA1|CCND2|PLAU|RUNX2|PTK2|REL|PLAT|IL6|MDM2|FOXO1|HIST1H3H|HMGA2|PML|KMT2A|ASPSCR1|ETV1|PAX3|JMJD1C|MMP3|CDKN2C|ZBTB16|MLF1|DUSP6|CDKN1A|	7
05146	Amoebiasis	30	109	5.07099399296418	1.66892330514803e-13	5.298831493845e-12	|COL11A1|ADCY1|FN1|COL3A1|LAMC1|SERPINB1|LAMB1|IL6|TGFB2|COL5A2|COL4A2|COL1A1|COL5A1|IL1R1|COL1A2|LAMA5|PTK2|COL4A4|COL4A5|COL4A1|LAMB3|IL8|COL4A3|HSPB1|LAMA4|PRKACB|LAMA1|GNAS|COL24A1|SERPINB2|	8
05222	Small cell lung cancer	26	86	5.57023138606995	6.62872689784949e-13	1.8707740356153e-11	|FN1|E2F2|LAMA1|AKT3|BIRC3|COL4A3|COL4A1|PTEN|CCND1|RB1|LAMB1|LAMA4|COL4A4|COL4A5|LAMB3|COL4A2|BCL2L1|NFKBIA|RARB|SKP2|ITGA2|PTK2|TP53|LAMA5|LAMC1|CYCS|	9
04360	Axon guidance	31	131	4.36002257054096	5.30245528808946e-12	1.34682364317472e-10	|PLXNA2|SRGAP2|MET|FYN|PTK2|UNC5D|SEMA4D|RGS3|DPYSL2|PAK1|SEMA3B|SEMA6D|RAC2|PLXNA3|ABLIM1|EFNA1|GNAI2|SEMA7A|SEMA3C|RASA1|SRGAP1|EPHA2|EFNB2|PLXNC1|NRP1|UNC5A|EFNA5|EPHA5|EPHB1|SEMA5A|SLIT2|	10
04010	MAPK signaling pathway	44	260	3.11801117823797	3.97657223248051e-11	9.18226679136409e-10	|FGF1|RPS6KA5|DUSP16|MAP3K1|MEF2C|FGF18|HSPA2|RASA1|MAP4K4|HSPB1|FAS|RAC2|PLA2G4C|RPS6KA1|RASGRF2|TGFB2|TAB2|FOS|NF1|PRKACB|PTPRR|CACNA2D1|IL1R1|DUSP5|FGFR3|BDNF|PDGFRB|PAK1|EGF|AKT3|RPS6KA2|MRAS|FGFR2|MECOM|FGF13|DUSP4|DUSP6|GADD45G|PLA2G4A|EGFR|TP53|TGFBR2|FGF5|MAP3K5|	11
04974	Protein digestion and absorption	24	88	5.02489404757359	6.11792699258048e-11	1.29496121342953e-09	|COL4A2|SLC16A10|COL3A1|COL4A5|COL1A1|COL4A4|COL5A1|COL5A2|COL6A1|SLC1A1|COL4A3|COL11A1|ATP1B1|COL1A2|COL24A1|COL12A1|SLC8A3|COL4A1|SLC8A1|COL6A2|COL6A3|COL22A1|COL13A1|MME|	12
04390	Hippo signaling pathway	30	156	3.54319452072497	2.69318996802075e-09	5.18294290450465e-08	|FZD1|LEF1|PPP2R2C|BMP8B|WNT11|FZD3|SERPINE1|BMP2|CCND1|INADL|FZD8|ID1|WNT5B|BMPR1B|SMAD3|AREG|BMP7|AJUBA|FZD7|ID4|TGFB2|PARD6B|WNT5A|TGFBR2|ID3|FGF1|CCND2|WWTR1|BIRC5|CTGF|	13
04350	TGF-beta signaling pathway	21	81	4.77675113164403	2.85674018358524e-09	5.18294290450465e-08	|BMP8B|BMP7|DCN|BAMBI|BMPR1B|SMAD6|PITX2|SMURF2|BMP2|INHBE|SMAD3|THBS1|INHBB|ACVR1|LTBP1|ID1|ID4|TGFBR2|INHBA|ID3|TGFB2|	14
05166	HTLV-I infection	41	268	2.81869056648718	4.34791693513481e-09	7.36247267682829e-08	|WNT5B|ATF3|IL1R1|NFKBIA|WNT11|MAP3K1|FZD3|MSX2|EGR1|PDGFRB|IL6|TP53|FZD7|HLA-DRB1|SMAD3|ADCY7|WNT5A|HLA-DRA|ETS2|FZD1|CDKN2C|CCND2|E2F2|NRP1|TGFBR2|CDKN1A|EGR2|HLA-DMA|ADCY1|FZD8|HLA-DPA1|TGFB2|FDPS|AKT3|FOS|TSPO|RB1|PRKACB|MRAS|CCND1|BCL2L1|	15
05219	Bladder cancer	14	38	6.78801476602047	1.04188315277463e-08	1.65398950502972e-07	|CDKN1A|CCND1|RB1|RPS6KA5|DAPK1|EGFR|MMP2|TP53|FGFR3|IL8|MDM2|THBS1|E2F2|EGF|	16
04144	Endocytosis	33	204	2.980451861551	3.88027447639192e-08	5.53352727064052e-07	|CBLB|F2R|EEA1|CAV2|CHMP4C|DNM1|EGFR|PARD6B|MDM2|MET|CAV1|FGFR3|NEDD4|ADRBK2|KIT|EGF|TGFB2|PLD1|ADRB2|LDLR|HSPA2|TGFBR2|NEDD4L|SMAD6|ITCH|TFRC|EHD2|SMURF2|EHD3|FGFR2|STAM2|SMAD3|PML|	17
04060	Cytokine-cytokine receptor interaction	39	267	2.69123538877537	3.92139727840667e-08	5.53352727064052e-07	|TNFSF4|VEGFC|BMPR1B|INHBA|INHBB|CXCL3|IL6|INHBE|IL6R|IL7|TNFRSF9|TGFBR2|TGFB2|CCL28|IL1R1|HGF|KIT|BMP7|OSMR|IL8|CXCL5|CXCR7|IL7R|EGF|IL24|BMP2|PDGFRB|FAS|IL17RB|CCL20|MET|EGFR|CXCL13|ACVR1|CXCL14|TNFRSF10D|PF4|TNFRSF11A|TNFRSF19|	18
00561	Glycerolipid metabolism	16	55	5.3598869840785	4.24756940907836e-08	5.6783296310837e-07	|LIPG|MGLL|AGPAT9|DGKH|ALDH2|ALDH3A2|DGKD|GPAT2|DGAT2|PNPLA3|DGKA|LPL|PPAP2B|DGKE|LPIN1|DGKI|	19
05218	Melanoma	18	71	4.67102826957545	6.14083642267944e-08	7.79886225680289e-07	|EGF|E2F2|TP53|HGF|FGF5|EGFR|MITF|MDM2|AKT3|RB1|FGF13|MET|FGF18|PTEN|CCND1|FGF1|CDKN1A|PDGFRB|	20
04640	Hematopoietic cell lineage	20	88	4.18741170631133	7.93315330478978e-08	9.59533780674573e-07	|CD44|MME|ANPEP|CD24|CD36|IL7|ITGA1|IL1R1|CD55|TFRC|ITGA5|IL6R|KIT|HLA-DRB1|CD59|ITGA4|IL7R|HLA-DRA|ITGA2|IL6|	21
04740	Olfactory transduction	2	408	0.0903167230773032	1.31125964127425e-07	1.51390885856209e-06	|PRKACB|ADRBK2|	22
00564	Glycerophospholipid metabolism	20	91	4.04936516654282	1.44187302857186e-07	1.59232934459675e-06	|CHKB|DGKE|PPAP2B|DGKD|PLA2G16|DGKI|CHKA|LPCAT2|PCYT1A|PLA2G5|LPIN1|GPAT2|PLD1|AGPAT9|CEPT1|PCYT2|PLA2G4C|DGKH|DGKA|PLA2G4A|	23
05145	Toxoplasmosis	23	122	3.47349233343202	3.16265064457118e-07	3.34713859883783e-06	|IRAK4|NFKBIA|HLA-DRB1|AKT3|HLA-DPA1|LAMA4|BIRC3|PDK1|LAMB1|GNAI2|HLA-DMA|LAMB3|HLA-DRA|HSPA2|TGFB2|LAMA1|CYCS|TAB2|LY96|BCL2L1|LDLR|LAMC1|LAMA5|	24
04530	Tight junction	24	134	3.29993041930206	4.67287936419551e-07	4.74764543402264e-06	|EPB41|PPP2R2C|JAM3|MYL9|CLDN11|EPB41L3|MRAS|PRKCE|MPDZ|MAGI1|GNAI2|MLLT4|CGN|RAB3B|CASK|EPB41L2|PARD6B|IGSF5|AKT3|OCLN|JAM2|PTEN|INADL|PRKCH|	25
04115	p53 signaling pathway	16	68	4.33520270771055	1.07230835553495e-06	1.04756277809953e-05	|FAS|THBS1|IGFBP3|SESN3|CCND2|DDB2|ZMAT3|TP53I3|SERPINE1|GADD45G|TP53|CCND1|CDKN1A|PTEN|CYCS|MDM2|	26
04610	Complement and coagulation cascades	16	69	4.27237368296112	1.32587585091853e-06	1.24730543012336e-05	|THBD|CFI|PLAU|PLAT|BDKRB1|SERPINE1|CD59|PLAUR|F2R|TFPI|PROS1|A2M|CD55|C1S|CFH|SERPINA1|	27
03320	PPAR signaling pathway	16	71	4.15202512851151	2.0014212969323e-06	1.81557503364573e-05	|FABP5|ACSL4|CD36|FABP3|ACOX2|FADS2|ACSL3|ACSL1|ANGPTL4|EHHADH|SCD|LPL|ACADM|FABP4|ACOX3|SLC27A2|	28
05161	Hepatitis B	24	148	2.98777483909781	3.03441926622577e-06	2.65773273662533e-05	|SMAD3|DDB2|IFIH1|CYCS|CCNA1|TICAM2|PTEN|AKT3|RB1|IL6|EGR2|CCND1|IL8|CDKN1A|FAS|TGFB2|NFKBIA|MAP3K1|FOS|E2F2|DDX3Y|BIRC5|CREB5|TP53|	29
05034	Alcoholism	27	180	2.76369172616548	3.33392803996677e-06	2.8227257405052e-05	|HIST1H2BC|HIST1H4A|CREB5|HIST3H2A|HIST1H2BH|HDAC9|HIST2H2BE|HIST2H2AA3|HIST1H2AG|HIST1H2AB|MAOA|HIST1H2AM|GNAS|GNG4|HDAC5|HIST1H2BK|GNG11|ADORA2B|HIST1H2AC|PKIA|HIST1H3H|GNAI2|FOSB|BDNF|HIST1H2BD|HDAC8|HIST1H2AD|	30
05212	Pancreatic cancer	15	66	4.18741170631133	3.86514447598728e-06	3.16460114270576e-05	|TGFB2|AKT3|PLD1|RALA|RB1|E2F2|RAC2|EGF|EGFR|TGFBR2|BCL2L1|SMAD3|CCND1|TGFA|TP53|	31
00100	Steroid biosynthesis	8	18	8.18871622567549	3.98689907742458e-06	3.16460114270576e-05	|NSDHL|CYP51A1|DHCR7|CYP24A1|TM7SF2|MSMO1|EBP|LSS|	32
04810	Regulation of actin cytoskeleton	30	215	2.57087602433998	4.26115591998072e-06	3.24963376194919e-05	|GSN|FGF18|FGFR2|FGFR3|ITGA1|MYL9|PDGFRB|IQGAP2|ITGB8|BDKRB1|FN1|ITGA2|PTK2|EGF|RAC2|FGF13|SLC9A1|MRAS|FGF1|ITGA5|PAK1|DIAPH2|F2R|ITGA4|ITGA10|FGF5|TIAM1|SCIN|DOCK1|EGFR|	33
05412	Arrhythmogenic right ventricular cardiomyopathy (ARVC)	16	75	3.93058378832423	4.34990346087687e-06	3.24963376194919e-05	|ITGB8|LEF1|CACNA2D1|ITGA10|PKP2|DSP|SGCD|SLC8A1|CDH2|ITGA1|GJA1|DSG2|ITGA4|ITGA2|ITGA5|DSC2|	34
04978	Mineral absorption	13	51	4.69646960001976	4.68468414491533e-06	3.39974220802427e-05	|HMOX1|FTH1|STEAP2|HEPH|MT1G|STEAP1|MT1M|ATP1B1|MT1F|MT1E|MT1H|MT1X|SLC8A1|	35
04514	Cell adhesion molecules (CAMs)	23	146	2.90250729231991	8.23743639503344e-06	5.81196901205137e-05	|HLA-DRA|SDC1|NRXN2|HLA-DRB1|HLA-DPA1|PTPRF|OCLN|CDH2|JAM3|NEGR1|SDC2|JAM2|CDH4|ITGA4|NCAM1|NFASC|CADM1|HLA-DMA|CADM3|CD274|VCAN|CLDN11|ITGB8|	36
05215	Prostate cancer	17	89	3.51930781609087	1.05033928152058e-05	7.21043722989807e-05	|FOXO1|MDM2|EGFR|CCND1|FGFR2|CDKN1A|NFKBIA|EGF|AKT3|PTEN|RB1|E2F2|LEF1|CREB5|PDGFRB|TP53|TGFA|	37
04146	Peroxisome	16	81	3.63942943363355	1.25528442597128e-05	8.39058537359752e-05	|PXMP2|PEX7|ABCD3|FAR2|PEX13|SOD2|IDH1|EHHADH|SLC27A2|ACOX2|ACSL3|ACSL1|ACOX3|GSTK1|NUDT12|ACSL4|	38
04270	Vascular smooth muscle contraction	20	120	3.07076858462831	1.437192638336e-05	9.36017769582936e-05	|MYL9|GUCY1B3|PRKACB|RAMP1|GUCY1A2|ADCY7|PLA2G4C|ACTA2|NPR2|PLA2G4A|AGTR1|PRKCE|CALD1|EDNRA|ADORA2B|ADCY1|GNAS|ACTG2|PLA2G5|PRKCH|	39
00330	Arginine and proline metabolism	13	57	4.20210437896505	1.77523753514866e-05	0.000110879381259533	|CKMT1A|CPS1|GATM|AGMAT|ALDH3A2|NAGS|CKMT2|MAOA|SAT1|ALDH2|P4HA3|CKB|ASS1|	40
05144	Malaria	12	49	4.51214975700486	1.78978528804758e-05	0.000110879381259533	|LRP1|CD36|IL8|SDC1|IL6|SDC2|THBS2|THBS1|TGFB2|HGF|COMP|MET|	41
04310	Wnt signaling pathway	22	143	2.83455561657998	1.95140893029871e-05	0.000118013778165684	|WNT5B|PRKACB|PRICKLE2|DKK2|LEF1|CCND1|TP53|RAC2|BAMBI|SMAD3|CCND2|SFRP4|FZD3|SOST|FZD1|WNT11|WNT5A|SFRP1|PRICKLE1|FZD7|FZD8|WIF1|	42
00760	Nicotinate and nicotinamide metabolism	9	28	5.92219655606888	2.16645462512516e-05	0.000127971970879486	|NT5E|NAMPT|NUDT12|NMRK1|ENPP1|PNP|QPRT|AOX1|NNMT|	43
04540	Gap junction	16	89	3.31228970926199	4.37365487958941e-05	0.000252479168049025	|PDGFRB|GJA1|GUCY1B3|GNAS|GUCY1A2|TUBB2B|EGF|PRKACB|GNAI2|EGFR|LPAR1|TUBA1A|ADCY1|TUBB6|TUBB2A|ADCY7|	44
05210	Colorectal cancer	13	62	3.86322499356464	4.67460013236206e-05	0.000263855207471103	|AKT3|TGFB2|LEF1|TGFBR2|MSH2|SMAD3|CYCS|FOS|RAC2|BIRC5|MSH6|TP53|CCND1|	45
00512	Mucin type O-Glycan biosynthesis	9	31	5.34908076032028	5.45333461049157e-05	0.000301118911101056	|GALNT5|GCNT1|GALNT10|C1GALT1|GALNT1|GALNT15|GALNT7|GALNT6|GALNT4|	46
04916	Melanogenesis	17	101	3.10117223398106	5.97342453431931e-05	0.000322819113131299	|FZD1|PRKACB|ADCY7|FZD8|TYRP1|KIT|FZD7|FZD3|ADCY1|LEF1|WNT5A|WNT5B|GNAS|MITF|EDN1|GNAI2|WNT11|	47
05217	Basal cell carcinoma	12	55	4.01991523805887	6.28776350769936e-05	0.000331211958195755	|FZD3|WNT11|FZD8|WNT5A|WNT5B|FZD1|LEF1|PTCH1|BMP2|FZD7|TP53|HHIP|	48
05203	Viral carcinogenesis	27	207	2.40321019666563	6.53010422562194e-05	0.000331211958195755	|CREB5|HIST1H4A|SCIN|HDAC8|MDM2|SYK|RB1|CCND2|HIST1H2BK|EGR2|HIST2H2BE|PRKACB|DDX3Y|HIST1H2BC|CCNA1|SKP2|REL|NFKBIA|CCND1|CDKN1A|HIST1H2BD|GSN|RBPJ|HIST1H2BH|HDAC9|TP53|HDAC5|	49
04520	Adherens junction	14	73	3.53348713847641	6.65031884566279e-05	0.000331211958195755	|MET|SMAD3|LMO7|EGFR|LEF1|MLLT4|PTPRJ|RAC2|TGFBR2|WASF3|SSX2IP|FYN|CTNND1|PTPRF|	50
05220	Chronic myeloid leukemia	14	73	3.53348713847641	6.65031884566279e-05	0.000331211958195755	|TP53|CBLB|TGFBR2|TGFB2|AKT3|CDKN1A|SMAD3|E2F2|CCND1|NFKBIA|MECOM|BCL2L1|RB1|MDM2|	51
00380	Tryptophan metabolism	10	40	4.60615287694246	8.22669028683455e-05	0.00040184217939538	|MAOA|EHHADH|TDO2|ALDH2|AOX1|CYP1A1|KYNU|ACAT2|ALDH3A2|CYP1B1|	52
00480	Glutathione metabolism	11	50	4.05341453170937	0.000123114236718994	0.00059001917220046	|MGST2|GPX3|GSTK1|GPX7|GSTO2|MGST1|ANPEP|GPX4|GSTO1|IDH1|GSTA4|	53
04913	Ovarian steroidogenesis	11	51	3.97393581540134	0.000149315265304668	0.000702334766433069	|HSD17B2|GNAS|LDLR|PRKACB|PLA2G4A|ADCY7|AKR1C3|PLA2G4C|CYP1A1|CYP1B1|ADCY1|	54
00900	Terpenoid backbone biosynthesis	7	21	6.14153716925661	0.000162815908314591	0.000751913467489203	|HMGCR|FDPS|HMGCS1|ACAT2|PCYOX1|IDI1|MVD|	55
00650	Butanoate metabolism	8	29	5.08265145041927	0.000228640749895564	0.00103704911559774	|EHHADH|GAD1|ABAT|L2HGDH|HMGCS1|BDH2|ACAT2|AACS|	56
05168	Herpes simplex infection	24	188	2.35207806482168	0.000235869121492046	0.00105106590980666	|SRSF3|TAP2|TP53|SKP2|IFIH1|NXF2|RNASEL|PML|HLA-DRA|FOS|EIF2AK1|CYCS|EIF2AK4|HLA-DRB1|IFIT1|TAB2|OAS2|PER1|IL6|HLA-DPA1|TAF9B|NFKBIA|HLA-DMA|FAS|	57
05169	Epstein-Barr virus infection	25	204	2.25791807693258	0.000276390331256446	0.00121039903688168	|HDAC5|RBPJ|CCNA1|MDM2|NFKBIA|VIM|HSPB1|AKT3|HLA-DPA1|TP53|CDKN1A|CD44|HLA-DRA|NEDD4|EIF2AK1|EIF2AK4|HSPA2|SKP2|HLA-DRB1|AKAP8L|SYK|RB1|POLR2J2|PRKACB|TAB2|	58
05164	Influenza A	23	179	2.36740818256261	0.000317899179532882	0.00136858290849749	|TNFRSF10D|EIF2AK4|EIF2AK1|AKT3|IFIH1|HSPA2|NXF2|HLA-DPA1|FDPS|HLA-DRB1|FAS|PML|OAS2|IL6|HLA-DRA|PYCARD|IL8|RNASEL|CYCS|NFKBIA|DNAJC3|HLA-DMA|IRAK4|	59
05214	Glioma	12	65	3.40146673989597	0.00034911775971399	0.00146563691965774	|TP53|E2F2|PTEN|RB1|CDKN1A|CCND1|EGFR|EGF|AKT3|PDGFRB|TGFA|MDM2|	60
05322	Systemic lupus erythematosus	19	138	2.53672187425817	0.000351983669681584	0.00146563691965774	|HLA-DMA|HIST1H2AG|HIST1H2AB|HIST1H2BD|HLA-DRA|HIST1H2BK|HIST2H2AA3|HIST3H2A|HIST1H2AC|HIST1H4A|C1S|HLA-DRB1|HLA-DPA1|HIST2H2BE|HIST1H3H|HIST1H2AD|HIST1H2BH|HIST1H2BC|HIST1H2AM|	61
05410	Hypertrophic cardiomyopathy (HCM)	14	85	3.03464189539739	0.000371609123253975	0.00152239866623402	|ITGA2|SLC8A1|TGFB2|PRKAA2|ITGB8|CACNA2D1|ITGA10|ITGA5|SGCD|PRKAG2|IL6|ITGA4|ITGA1|LOC101060511|	62
04713	Circadian entrainment	15	97	2.84916672800565	0.000457422113184053	0.00184420978966269	|GUCY1A2|PRKACB|GNAS|ADCY1|GNG11|ADCY7|GNAI2|GUCY1B3|GNG4|GRIA3|RPS6KA5|FOS|GRIA1|PER1|KCNJ6|	63
00590	Arachidonic acid metabolism	12	67	3.29993041930206	0.000470184196514444	0.00186415966828881	|PTGDS|PLA2G5|GPX3|PTGS1|PLA2G4A|GPX7|PLA2G4C|PLA2G16|PTGES|PTGIS|CYP2U1|AKR1C3|	64
00640	Propanoate metabolism	8	32	4.60615287694246	0.000484370660588517	0.00186415966828881	|ACSS2|SUCLG2|ALDH2|ACAT2|ALDH3A2|EHHADH|ABAT|ACADM|	65
05100	Bacterial invasion of epithelial cells	13	77	3.11064869611699	0.000484387945303392	0.00186415966828881	|CD2AP|ARHGEF26|CBLB|FN1|DOCK1|ITGA5|CAV2|MET|SEPT11|CAV1|PTK2|DNM1|ELMO1|	66
00230	Purine metabolism	22	173	2.34301418017882	0.00049500608134896	0.00187659021884531	|AMPD3|ADCY7|ADSSL1|NME5|POLR2J2|AK5|NPR2|PDE3A|GUCY1A2|ADCY1|PAPSS2|PRIM1|PDE5A|PDE10A|AK2|ENPP1|GUCY1B3|AK4|PRUNE|NT5E|PPAT|PNP|	67
04210	Apoptosis	14	88	2.93118819441793	0.000540410677254703	0.00201859282386316	|BCL2L1|PRKACB|CAPN2|IRAK4|BIRC3|TP53|AKT3|CYCS|NFKBIA|FAS|TNFRSF10D|CASP6|IRAK2|IL1R1|	68
04915	Estrogen signaling pathway	15	100	2.76369172616548	0.00064298172268981	0.0023669182255538	|GNAS|ADCY1|ESR1|HSPA2|GNAI2|FOS|FKBP5|EGFR|KCNJ6|PRKACB|CREB5|ADCY7|HBEGF|MMP2|AKT3|	69
04727	GABAergic synapse	14	90	2.86605067898642	0.000686337961732725	0.00247840591831623	|KCNJ6|GNG11|GABRE|ADCY1|SLC38A5|GABRB2|GNG4|ABAT|GABRA5|GPHN|PRKACB|GAD1|GNAI2|ADCY7|	70
05162	Measles	18	134	2.47494781447655	0.000700462045091517	0.00247840591831623	|EIF2AK1|TNFRSF10D|CCND2|TP53|IFIH1|IRAK4|RAB9B|EIF2AK4|NFKBIA|CBLB|FYN|TAB2|HSPA2|AKT3|OAS2|CCND1|FAS|IL6|	71
00565	Ether lipid metabolism	9	42	3.94813103737925	0.000702540260310114	0.00247840591831623	|PLA2G4A|PLA2G4C|CEPT1|PLA2G16|PLD1|LPCAT2|ENPP2|PLA2G5|PPAP2B|	72
05414	Dilated cardiomyopathy	14	91	2.83455561657998	0.000771132762112455	0.00268311947365155	|ADCY1|ITGA4|PRKACB|ITGA2|SGCD|GNAS|SLC8A1|CACNA2D1|ITGA5|ITGB8|ITGA1|ITGA10|TGFB2|ADCY7|	73
04976	Bile secretion	12	72	3.07076858462831	0.000937728242952458	0.0032186888339179	|ADCY7|GNAS|NCEH1|LDLR|ABCC4|HMGCR|PRKACB|ATP1B1|ADCY1|SLC9A1|SLCO1B3|CA2|	74
05032	Morphine addiction	14	93	2.77359743127718	0.000967796277717002	0.00327760339386825	|GABRE|GNG11|PDE3A|GNAI2|GNG4|KCNJ6|GNAS|PDE10A|ADRBK2|GABRB2|PRKACB|ADCY1|GABRA5|ADCY7|	75
00071	Fatty acid degradation	9	44	3.7686705356802	0.00101285708764462	0.00335598384224549	|ACADM|ALDH2|ACSL3|ACSL1|EHHADH|ALDH3A2|ACOX3|ACSL4|ACAT2|	76
00532	Glycosaminoglycan biosynthesis - chondroitin sulfate / dermatan sulfate	6	20	5.52738345233095	0.00101736518052324	0.00335598384224549	|DSE|CHST15|XYLT1|CHST13|CHSY3|CSGALNACT1|	77
04666	Fc gamma R-mediated phagocytosis	14	94	2.7440910756253	0.00108115303440221	0.00352067782997642	|PLD1|SPHK1|GSN|MARCKS|WASF3|PAK1|PPAP2B|DNM1|RAC2|PLA2G4A|SCIN|SYK|PRKCE|AKT3|	78
05142	Chagas disease (American trypanosomiasis)	15	105	2.63208735825283	0.00109612000238001	0.0035242339317028	|IL6|ADCY1|SMAD3|FOS|SERPINE1|NFKBIA|TGFB2|AKT3|TGFBR2|GNAI2|IL8|GNAS|IRAK4|FAS|PPP2R2C|	79
05223	Non-small cell lung cancer	10	54	3.41196509403145	0.00116136592146363	0.00368733680064702	|RARB|TP53|RB1|CCND1|E2F2|TGFA|EGFR|RASSF5|EGF|AKT3|	80
05416	Viral myocarditis	12	74	2.98777483909781	0.00121194452385035	0.00375947849761125	|HLA-DPA1|FYN|RAC2|HLA-DRB1|CXADR|HLA-DRA|CD55|CAV1|HLA-DMA|SGCD|CCND1|CYCS|	81
04066	HIF-1 signaling pathway	15	106	2.60725634543913	0.00121368990867765	0.00375947849761125	|IL6R|CDKN1A|AKT3|HMOX1|EGLN3|ARNT|EGF|RPS6|TFRC|IL6|EGFR|PDK1|SERPINE1|TIMP1|EDN1|	82
04724	Glutamatergic synapse	16	118	2.4982524078332	0.00131192174541186	0.00401479666668208	|HOMER3|HOMER2|PRKACB|GRIA3|PLA2G4C|GNG4|PLA2G4A|GRIA1|ADCY7|ADCY1|SLC1A1|GNG11|GNAS|ADRBK2|GNAI2|PLD1|	83
01040	Biosynthesis of unsaturated fatty acids	6	21	5.26417471650567	0.00135918488940669	0.00410839409779413	|ELOVL6|ACOX3|TECR|FADS2|SCD|HSD17B12|	84
04080	Neuroactive ligand-receptor interaction	29	275	1.94295903172846	0.0013748562925689	0.00410839409779413	|GABRB2|GABRE|GABRA5|PTGER2|EDNRA|P2RX5|S1PR3|FPR1|F2R|PTH2R|LPAR1|PTGFR|NTSR1|AGTR1|THRB|BDKRB1|GRIA3|GRIA1|F2RL2|ADRB2|NR3C1|F2RL1|ADORA2B|TSPO|PTGER4|HTR7|SSTR1|CHRNA1|LPAR6|	85
00410	beta-Alanine metabolism	7	29	4.44732001911686	0.00149097951780739	0.00440359066887298	|ACADM|ALDH3A1|ALDH2|ALDH3A2|GAD1|EHHADH|ABAT|	86
05160	Hepatitis C	17	133	2.35502553106833	0.00178889124022689	0.00522273994273139	|RNASEL|EGF|CDKN1A|TP53|EIF2AK1|PPP2R2C|PDK1|IL8|NFKBIA|EIF2AK4|CLDN11|IFIT1|OCLN|AKT3|OAS2|EGFR|LDLR|	87
04142	Lysosome	16	122	2.41634249282227	0.00189293566523097	0.00546370067009847	|LGMN|GGA2|LAPTM4B|AP1S2|NPC1|GALC|FUCA1|AP1S3|CTSZ|CTSO|CTSB|CTSC|GNPTAB|CTSK|AP4M1|CLN5|	88
04062	Chemokine signaling pathway	22	192	2.11115340193196	0.00210319602348454	0.00600237966252892	|CXCL13|IL8|ADCY1|GNG11|AKT3|PF4|PTK2|NFKBIA|CCL20|CXCL3|PAK1|CXCL5|CCL28|PRKACB|GNG4|TIAM1|GNAI2|CXCL14|ADCY7|ADRBK2|ELMO1|RAC2|	89
04145	Phagosome	19	158	2.21561783954194	0.00224871159572917	0.00634636383683565	|TAP2|SEC61B|THBS1|ITGA5|HLA-DRB1|THBS2|TFRC|TUBB2A|TUBB2B|HLA-DMA|HLA-DPA1|COMP|TUBA1A|ITGA2|HLA-DRA|CD36|EEA1|TUBB6|COLEC12|	90
04064	NF-kappa B signaling pathway	13	92	2.60347771305443	0.00277043554706158	0.00769701514835615	|IL8|TICAM2|BIRC3|IRAK4|LY96|TNFRSF11A|IL1R1|BCL2L1|TAB2|NFKBIA|BCL10|PLAU|SYK|	91
00250	Alanine, aspartate and glutamate metabolism	7	32	4.03038376732465	0.00278789525058569	0.00769701514835615	|CPS1|ADSSL1|GFPT2|ASS1|PPAT|ABAT|GAD1|	92
04340	Hedgehog signaling pathway	9	51	3.25140203078291	0.0030893688496494	0.00843763105173061	|ZIC2|WNT5B|WNT11|HHIP|WNT5A|BMP2|PTCH1|GAS1|PRKACB|	93
05323	Rheumatoid arthritis	13	94	2.54808457022349	0.00338149712118268	0.00913005218127776	|CXCL5|MMP3|CTSK|CCL20|TGFB2|IL8|FOS|HLA-DRB1|HLA-DMA|HLA-DPA1|HLA-DRA|IL6|TNFRSF11A|	94
05204	Chemical carcinogenesis	12	83	2.6637992541354	0.00341478329614719	0.00913005218127776	|MGST2|GSTA4|CYP1B1|MGST1|GSTK1|ALDH3A1|AKR1C2|NAT1|GSTO1|CYP1A1|ARNT|GSTO2|	95
00592	alpha-Linolenic acid metabolism	6	25	4.42190676186476	0.00368061619966191	0.00966502798454745	|PLA2G16|PLA2G4C|PLA2G5|FADS2|ACOX3|PLA2G4A|	96
04670	Leukocyte transendothelial migration	15	118	2.34211163234362	0.00369097525394135	0.00966502798454745	|ITGA4|MMP2|RAC2|CTNND1|THY1|GNAI2|RAPGEF4|PTK2|MYL9|JAM2|CLDN11|RASSF5|MLLT4|OCLN|JAM3|	97
00280	Valine, leucine and isoleucine degradation	8	44	3.34992936504906	0.00457390266337381	0.0118381326833347	|EHHADH|ALDH2|ABAT|HMGCS1|ACADM|ALDH3A2|ACAT2|AOX1|	98
04971	Gastric acid secretion	11	75	2.70227635447291	0.00466068215879318	0.0118381326833347	|SLC9A1|CA2|GNAI2|ADCY1|GNAS|ADCY7|KCNJ2|PRKACB|KCNK2|KCNJ15|ATP1B1|	99
05133	Pertussis	11	75	2.70227635447291	0.00466068215879318	0.0118381326833347	|LY96|GNAI2|PYCARD|FOS|C1S|ITGA5|CXCL5|IL8|IL6|TICAM2|IRAK4|	100
05134	Legionellosis	9	55	3.01493642854416	0.00531639500334956	0.0133699438698098	|CYCS|HSPA2|PYCARD|CXCL3|NFKBIA|SAR1A|EEF1A2|IL6|IL8|	101
04012	ErbB signaling pathway	12	88	2.5124470237868	0.00564803831931507	0.0140647228735885	|HBEGF|AKT3|EREG|EGF|CDKN1A|EGFR|PTK2|PAK1|AREG|CBLB|TGFA|NRG1|	102
05120	Epithelial cell signaling in Helicobacter pylori infection	10	68	2.70950169231909	0.00709670726772775	0.0175006179223578	|JAM3|NFKBIA|IL8|IGSF5|PAK1|MET|HBEGF|JAM2|PTPRZ1|EGFR|	103
04723	Retrograde endocannabinoid signaling	13	103	2.32543640389328	0.0076671892310854	0.0186713467512956	|GABRE|GNAI2|GRIA1|GNG4|GNG11|ADCY7|PRKACB|GABRA5|GABRB2|GRIA3|KCNJ6|ADCY1|MGLL|	104
04120	Ubiquitin mediated proteolysis	16	138	2.13618684148056	0.00773933088761538	0.0186713467512956	|NEDD4L|MDM2|DDB2|SKP2|KLHL13|SMURF2|UBE2D3|PML|MAP3K1|ITCH|FANCL|NEDD4|UBE2QL1|CBLB|BIRC3|UBE2L6|	105
00980	Metabolism of xenobiotics by cytochrome P450	11	80	2.53338408231835	0.00779197935290288	0.0186713467512956	|ALDH3A1|GSTO1|GSTA4|AKR1C2|AKR1C1|MGST1|GSTK1|CYP1B1|CYP1A1|MGST2|GSTO2|	106
04110	Cell cycle	15	124	2.22878365013345	0.0079718805881838	0.0189239034523242	|CDKN2C|MDM2|SMAD3|TGFB2|MCM3|E2F2|TP53|CDC7|CDKN1A|GADD45G|RB1|CCND2|SKP2|CCND1|CCNA1|	107
04912	GnRH signaling pathway	12	92	2.40321019666563	0.00818349913308558	0.0192463775907753	|MMP14|MAP3K1|PRKACB|ADCY1|GNAS|MMP2|PLA2G4C|EGFR|HBEGF|PLA2G4A|ADCY7|PLD1|	108
04612	Antigen processing and presentation	11	82	2.47159422665205	0.00943775368507985	0.0219925636331218	|PSME1|RFXAP|LGMN|HLA-DRA|TAP2|HSPA2|HLA-DRB1|HLA-DPA1|HLA-DMA|CTSB|IFI30|	109
04150	mTOR signaling pathway	9	60	2.76369172616548	0.0097027872644851	0.0220769241088268	|RPS6|RPS6KA1|RHEB|RPS6KA2|PRKAA2|AKT3|RRAGD|PTEN|CAB39L|	110
04730	Long-term depression	9	60	2.76369172616548	0.0097027872644851	0.0220769241088268	|GUCY1B3|GRIA3|GRIA1|GNAI2|PLA2G4A|GNAS|GUCY1A2|PLA2G4C|GNAZ|	111
04920	Adipocytokine signaling pathway	10	71	2.5950157053197	0.0097347066936559	0.0220769241088268	|IRS2|PRKAG2|LOC101060511|ACSL4|ACSL1|CD36|PRKAA2|ACSL3|NFKBIA|AKT3|	112
05030	Cocaine addiction	8	50	2.94793784124318	0.0103950889514797	0.0233659521564233	|GNAI2|CDK5R1|BDNF|FOSB|MAOA|PRKACB|CREB5|GNAS|	113
04141	Protein processing in endoplasmic reticulum	18	167	1.98588627029855	0.0106133072049726	0.0236471932461671	|TUSC3|UBE2D3|MAN1A1|HSPA2|EDEM3|SSR3|CAPN2|MAP3K5|SEC24D|MAN1C1|ATXN3|EIF2AK4|CRYAB|DNAJC10|SAR1A|EIF2AK1|SEC61B|DNAJC3|	114
00982	Drug metabolism - cytochrome P450	10	74	2.48981236591484	0.0130864750931241	0.0289040406404654	|MGST2|FMO3|GSTO1|GSTO2|MGST1|AOX1|GSTK1|GSTA4|MAOA|ALDH3A1|	115
04630	Jak-STAT signaling pathway	17	158	1.98239490906384	0.0141497641811036	0.030983104327589	|CCND2|CCND1|BCL2L1|SOCS5|CBLB|IL7|IL7R|IL6R|SOCS2|IL13RA2|SPRED1|IL6|OSMR|STAM2|SPRY1|AKT3|IL24|	116
04020	Calcium signaling pathway	19	183	1.91293780681763	0.0152464050395022	0.03309903316268	|PTGFR|BDKRB1|SLC8A1|EGFR|SPHK1|F2R|P2RX5|NTSR1|SLC8A3|ADORA2B|ADCY1|PDGFRB|HTR7|ADCY7|AGTR1|PRKACB|EDNRA|GNAS|ADRB2|	117
05140	Leishmaniasis	10	76	2.42429098786445	0.01577604146806	0.0339585977363325	|HLA-DMA|HLA-DRB1|FOS|NFKBIA|HLA-DPA1|TAB2|TGFB2|HLA-DRA|ITGA4|IRAK4|	118
00534	Glycosaminoglycan biosynthesis - heparan sulfate / heparin	5	24	3.83846073078538	0.0167700094879781	0.035794810167617	|XYLT1|HS3ST1|HS6ST2|HS3ST3B1|HS2ST1|	119
02010	ABC transporters	7	44	2.93118819441793	0.018017966617938	0.0381380293413021	|ABCC4|ABCA8|ABCA5|ABCA1|ABCC6|ABCD3|TAP2|	120
05211	Renal cell carcinoma	9	66	2.5124470237868	0.018191726612293	0.0381875914010118	|TGFB2|HGF|EPAS1|PAK1|ARNT|MET|TGFA|EGLN3|AKT3|	121
05130	Pathogenic Escherichia coli infection	8	55	2.67994349203925	0.0185767301058154	0.0386761430071895	|TUBB6|FYN|TUBB2A|KRT18|TUBB2B|OCLN|LY96|TUBA1A|	122
04950	Maturity onset diabetes of the young	5	25	3.68492230155397	0.0200423578100571	0.0413882836077602	|PAX6|HHEX|HES1|NKX2-2|HNF4G|	123
00140	Steroid hormone biosynthesis	8	56	2.63208735825283	0.0206670876284539	0.0423341956260265	|AKR1C2|AKR1C1|HSD17B6|AKR1C3|CYP1A1|HSD17B12|CYP1B1|HSD17B2|	124
00072	Synthesis and degradation of ketone bodies	3	9	6.14153716925661	0.0209518377663311	0.0425741343411849	|HMGCS1|ACAT2|BDH2|	125
05221	Acute myeloid leukemia	8	57	2.58591038705542	0.0229266757021342	0.0462172668916039	|PML|CCND1|LEF1|RUNX1T1|KIT|ZBTB16|CCNA1|AKT3|	126
04614	Renin-angiotensin system	4	17	4.33520270771055	0.0233202558004232	0.0466405116008463	|MME|AGTR1|ANPEP|ENPEP|	127
05020	Prion diseases	6	36	3.07076858462831	0.0243444425701549	0.048308503225151	|NCAM1|EGR1|PRKACB|LAMC1|IL6|FYN|	128
04940	Type I diabetes mellitus	7	47	2.7440910756253	0.0256972248468934	0.0505976365202397	|FAS|HLA-DPA1|GAD1|HLA-DMA|HLA-DRB1|CPE|HLA-DRA|	129
05150	Staphylococcus aureus infection	8	59	2.4982524078332	0.0279838242316066	0.0546760873448314	|HLA-DMA|C1S|HLA-DRA|CFI|FPR1|HLA-DRB1|HLA-DPA1|CFH|	130
04330	Notch signaling pathway	7	48	2.68692251154977	0.0287119915231986	0.0556705789839118	|NUMB|JAG2|APH1B|RBPJ|DLL1|HES1|DTX4|	131
04722	Neurotrophin signaling pathway	13	120	1.9959995800084	0.0294452290980314	0.0566597590219696	|MAP3K5|IRAK4|BDNF|TP53|PDK1|NFKBIA|MAP3K1|IRAK2|RPS6KA2|RPS6KA1|ARHGDIA|RPS6KA5|AKT3|	132
00310	Lysine degradation	7	49	2.63208735825283	0.0319707822382261	0.0610569826203716	|ALDH2|ALDH3A2|KMT2A|EHHADH|PLOD2|ACAT2|AASS|	133
00340	Histidine metabolism	5	28	3.29010919781604	0.0324180819015245	0.0614492000222927	|MAOA|ALDH3A2|ALDH2|HNMT|ALDH3A1|	134
04728	Dopaminergic synapse	14	131	1.96904245121204	0.0350790767563762	0.0660006333045894	|CREB5|GRIA1|PRKACB|GNAS|GNG4|PPP2R3A|PPP2R2C|GRIA3|KCNJ6|MAOA|AKT3|FOS|GNAI2|GNG11|	135
04672	Intestinal immune network for IgA production	7	51	2.52886824616449	0.0392581426277487	0.0733203546135894	|CCL28|HLA-DPA1|IL6|HLA-DMA|HLA-DRA|ITGA4|HLA-DRB1|	136
04725	Cholinergic synapse	12	113	1.95659591232954	0.0432666856186316	0.0797057938104644	|ADCY7|AKT3|ADCY1|CREB5|KCNJ2|KCNJ6|FYN|GNAI2|GNG4|FOS|PRKACB|GNG11|	137
05213	Endometrial cancer	7	52	2.48023616450748	0.0433047226214334	0.0797057938104644	|TP53|AKT3|EGF|EGFR|LEF1|PTEN|CCND1|	138
00620	Pyruvate metabolism	6	41	2.69628461089315	0.0447103928336454	0.0811174269981852	|ACSS2|ACYP1|ACYP2|ALDH2|ACAT2|ALDH3A2|	139
04975	Fat digestion and absorption	6	41	2.69628461089315	0.0447103928336454	0.0811174269981852	|PPAP2B|ACAT2|DGAT2|CD36|PLA2G5|ABCA1|	140
04910	Insulin signaling pathway	14	140	1.84246115077698	0.0477281179767341	0.0859783118162444	|AKT3|CBLB|SOCS2|RHEB|RPS6|IRS2|FOXO1|PDE3A|LOC101060511|FASN|PRKACB|PTPRF|PRKAG2|PRKAA2|	141
04710	Circadian rhythm	5	31	2.97171153351127	0.0490408633219373	0.0877209808716343	|PRKAA2|BHLHE41|LOC101060511|PRKAG2|PER1|	142
